# Supplementary material for: DNA methylation is reconfigured at the onset of reproduction in rice shoot apical meristem
Source: Nat Commun. 2020 Aug 14;11:4079. doi: 10.1038/s41467-020-17963-2 (PMC7429860; doi:10.1038/s41467-020-17963-2)
Supplement: Supplementary file 5 — Supplementary Data 1 [file 41467_2020_17963_MOESM5_ESM.xlsx]

## Sheet: Sheet1
Supplementary Data 1: Normalized emPAI values of proteome analysis.
Gene ID	Annotation	Leaf replicate 1	Leaf replicate 2	SAM-Veg replicate 1	SAM-Veg replicate 2	SAM-Rep replicate 1	SAM-Rep replicate 2
LOC_Os01g16870	OsAGO4a	0	0	0.000919787	0.000352556	0.00103959	0.00117778
LOC_Os04g06770	OsAGO4b	0	0	0.000268271	0.000554017	0.000909642	0.00102281
LOC_Os01g01060	40S ribosomal protein S5, putative, expressed	0	0	0.00601694	0.00790733	0.00435329	0.00781056
LOC_Os01g01307	translocon-associated protein beta domain containing protein, expressed	0	0	0.000651516	0	0	0.000526903
LOC_Os01g01340	light-induced protein 1-like, putative, expressed	0.000659811	0	0	0	0	0
LOC_Os01g01650	isoflavone reductase homolog IRL, putative, expressed	0	0.000279991	0	0	0	0
LOC_Os01g02880	fructose-bisphospate aldolase isozyme, putative, expressed	0	0	0.00034492	0.000453286	0	0
LOC_Os01g02960	expressed protein	0	0	0	0	0	0.00021696
LOC_Os01g03070	transposon protein, putative, unclassified, expressed	0	0	0.000268271	0	0.000628086	0.00043392
LOC_Os01g03210	expressed protein	0	0	0.000459893	0	0	0
LOC_Os01g03310	BBTI1 - Bowman-Birk type bran trypsin inhibitor precursor, expressed	0.000386786	0	0	0	0	0
LOC_Os01g03340	BBTI4 - Bowman-Birk type bran trypsin inhibitor precursor, expressed	0.000295777	0.000330898	0	0	0	0
LOC_Os01g03760	expressed protein	0	0	0	0	0.000129949	0
LOC_Os01g03860	retrotransposon protein, putative, unclassified, expressed	0	0.000279991	0	0	0	0
LOC_Os01g03950	glycosyl hydrolase, family 31, putative, expressed	0	0	0.000153298	0.000201461	8.66326e-05	0
LOC_Os01g04650	PB1 domain containing protein, expressed	0	0	0	0	0.000108291	0.000154971
LOC_Os01g04730	ribosomal protein L24, putative, expressed	0	0	0.000843138	0	0.000476479	0
LOC_Os01g05080	thylakoid lumenal protein, putative, expressed	0.00043229	0.000483621	0	0	0	0
LOC_Os01g05140	expressed protein	0	0	0	0	0.000909642	0
LOC_Os01g05470	transcription factor X1, putative, expressed	0	0	0.000191622	0	0.000216581	0
LOC_Os01g05490	triosephosphate isomerase, cytosolic, putative, expressed	0.00857754	0.00567618	0.00452229	0.00594309	0.00578273	0.00285148
LOC_Os01g05610	Core histone H2A/H2B/H3/H4 domain containing protein, putative, expressed	0.00200218	0.00223993	0	0	0.00405007	0.00787255
LOC_Os01g06010	Core histone H2A/H2B/H3/H4 domain containing protein, putative, expressed	0	0	0.00954279	0.0125409	0	0
LOC_Os01g07760	phospholipase D, putative, expressed	0	0	0.000153298	0	0.000173265	0
LOC_Os01g07810	protein of unknown function domain containing protein, expressed	0	0	0.000919787	0	0.000519796	0.000743863
LOC_Os01g07910	NADH-cytochrome b5 reductase, putative, expressed	0	0	0	0	0.00023824	0.000340937
LOC_Os01g07940	AGC_PVPK_like_kin82y.3 - ACG kinases include homologs to PKA, PKG and PKC, expressed	0	0	0	0.000352556	0	0
LOC_Os01g07960	acyl-protein thioesterase, putative, expressed	0	0	0	0	0.000303214	0
LOC_Os01g08090	flavonol-3-O-glycoside-7-O-glucosyltransferase 1, putative, expressed	0.000159265	0.000178176	0.000268271	0.000352556	0	0
LOC_Os01g08200	ubiquitin carboxyl-terminal hydrolase 14, putative, expressed	0	0	0	0	8.66326e-05	0.000247954
LOC_Os01g08350	ATP synthase subunit alpha, mitochondrial, putative, expressed	0.000728067	0.00188357	0.00283601	0.00372702	0.0016027	0.00229358
LOC_Os01g08450	ras-related protein, putative, expressed	0	0	0	0.00146059	0	0
LOC_Os01g08560	DnaK family protein, putative, expressed	0	0	0.00160963	0.000856208	0.00201421	0.0016427
LOC_Os01g09010	transferase family protein, putative, expressed	0	0	0	0	0.000173265	0
LOC_Os01g09320	NADP-dependent malic enzyme, chloroplast precursor, putative, expressed	0	0	0	0	0.000108291	0
LOC_Os01g09510	60S acidic ribosomal protein, putative, expressed	0	0	0.00130303	0.00171242	0	0
LOC_Os01g09540	HAD superfamily phosphatase, putative, expressed	0.000250273	0.000279991	0	0	0	0
LOC_Os01g09560	mitochondrial-processing peptidase subunit alpha, mitochondrial precursor, putative, expressed	0	0.000178176	0	0	0.000303214	0
LOC_Os01g10820	ribosomal protein L5, putative, expressed	0	0.00101815	0.00367915	0.00483505	0.00376852	0
LOC_Os01g12260	vacuolar ATP synthase subunit E, putative, expressed	0	0.000356352	0	0	0	0
LOC_Os01g12650	reticulon domain containing protein, putative, expressed	0	0	0.000459893	0.000604382	0.000259898	0.000371932
LOC_Os01g12730	ras-related protein, putative, expressed	0	0	0.000613191	0	0.000758035	0
LOC_Os01g13080	60S acidic ribosomal protein, putative, expressed	0	0	0	0.00392848	0	0.00241756
LOC_Os01g13120	aquaporin protein, putative, expressed	0	0	0.000574867	0.000755477	0.000324872	0
LOC_Os01g13210	salt stress root protein RS1, putative, expressed	0.000409538	0.000458167	0	0	0	0
LOC_Os01g13430	importin-alpha re-exporter, putative, expressed	0	0	0.000114973	0	6.49744e-05	0.000557897
LOC_Os01g13700	DNA-binding protein-related, putative, expressed	0	0	0.000996436	0.00130949	0.00125617	0.00179767
LOC_Os01g13770	DUF250 domain containing protein, putative, expressed	0.000182017	0.00020363	0	0	0	0
LOC_Os01g14580	dehydrogenase, putative, expressed	0	0	0.000996436	0	0	0
LOC_Os01g14810	5-nucleotidase domain-containing protein, putative, expressed	0	0	0	0	0	0.000154971
LOC_Os01g14950	importin subunit alpha, putative, expressed	0	0	0.000498218	0	0.000974617	0.00086784
LOC_Os01g15010	miro, putative, expressed	0	0	0.00145633	0.000856208	0	0.000526903
LOC_Os01g15310	LSM domain containing protein, expressed	0	0	0	0	0	0.000774857
LOC_Os01g15600	PUR ALPHA-1, putative, expressed	0	0	0	0	0.00023824	0.000340937
LOC_Os01g15690	retrotransposon protein, putative, unclassified, expressed	0	0	0	0	0	6.19886e-05
LOC_Os01g16030	ADP-ribosylation factor, putative, expressed	0.000750819	0.00193448	0.00291266	0.00518761	0	0.00102281
LOC_Os01g16090	RNA binding protein, putative, expressed	0	0	0.000306596	0	0.000173265	0.000495909
LOC_Os01g16190	26S proteasome non-ATPase regulatory subunit 14, putative, expressed	0	0	0.000421569	0.000554017	0.00023824	0.000340937
LOC_Os01g16240	OsCam1-3 - Calmodulin, expressed	0	0	0.000881462	0	0	0
LOC_Os01g16290	DNA gyrase subunit B, chloroplast/mitochondrial precursor, putative, expressed	0	0	0	0	0.000194923	0.000154971
LOC_Os01g16890	ribosomal protein L7Ae, putative, expressed	0	0.000814519	0.00279769	0.00367666	0.00430997	0.00226258
LOC_Os01g17170	magnesium-protoporphyrin IX monomethyl ester cyclase,chloroplast precursor, putative, expressed	0.000182017	0.00117087	0	0	0	0
LOC_Os01g18050	tubulin/FtsZ domain containing protein, putative, expressed	0	0	0.0108458	0.0105767	0.00965953	0.0115919
LOC_Os01g18070	bacterial transferase hexapeptide domain containing protein, expressed	0	0	0	0	0.000606428	0
LOC_Os01g18210	peptidyl-prolyl cis-trans isomerase, putative, expressed	0	0.000381806	0	0	0	0
LOC_Os01g19450	ATP-citrate synthase subunit 1, putative, expressed	0	0.000279991	0	0	0.000671403	0.000185966
LOC_Os01g19740	calvin cycle protein CP12, putative, expressed	0.000682563	0	0	0	0	0
LOC_Os01g22010	S-adenosylmethionine synthetase, putative, expressed	0	0	0	0	0.0027939	0.00344037
LOC_Os01g22230	peroxidase precursor, putative, expressed	0	0.000814519	0.000383245	0	0.000454821	0.000309943
LOC_Os01g22370	peroxidase precursor, putative, expressed	0	0.00195994	0	0	0	0
LOC_Os01g22490	40S ribosomal protein S27a, putative, expressed	0	0	0.00858468	0.00599345	0.0063675	0
LOC_Os01g22520	dihydrolipoyl dehydrogenase 1, mitochondrial precursor, putative, expressed	0.000910084	0.000381806	0	0	0.000671403	0.00123977
LOC_Os01g22990	acidic leucine-rich nuclear phosphoprotein 32-related protein 1, putative, expressed	0	0	0.000613191	0	0	0
LOC_Os01g23610	dihydrolipoyl dehydrogenase, putative, expressed	0	0	0	0	0.000129949	0
LOC_Os01g23620	miro, putative, expressed	0	0	0	0	0.00082301	0
LOC_Os01g23740	OsPDIL2-2 protein disulfide isomerase PDIL2-2, expressed	0	0	0	0.000453286	0	0.000588892
LOC_Os01g24690	60S ribosomal protein L23A, putative, expressed	0	0	0.00482888	0.00634601	0.00446158	0.000712869
LOC_Os01g25484	ferredoxin--nitrite reductase, putative, expressed	0.000250273	0	0	0	0	0
LOC_Os01g25610	40S ribosomal protein S4, putative, expressed	0	0	0.00739662	0.00528834	0.00177597	0
LOC_Os01g27040	chromatin-remodeling complex ATPase chain, putative, expressed	0	0	0	0	6.49744e-05	0
LOC_Os01g27520	tRNA synthetases class II domain containing protein, expressed	0	0	0	0	0.000563112	0.000185966
LOC_Os01g27880	sucrose-phosphatase, putative, expressed	0	0	0	0	0.000173265	0
LOC_Os01g31690	oxygen-evolving enhancer protein 1, chloroplast precursor, putative, expressed	0.0119904	0.00806883	0	0	0	0
LOC_Os01g31800	Core histone H2A/H2B/H3/H4 domain containing protein, putative, expressed	0	0.000610889	0.0020312	0.00266935	0	0.000743863
LOC_Os01g32800	proteasome subunit, putative, expressed	0	0	0.000306596	0	0.000173265	0
LOC_Os01g34700	dienelactone hydrolase family protein, expressed	0	0	0.000459893	0	0.000563112	0.000805852
LOC_Os01g36890	DEAD-box ATP-dependent RNA helicase, putative, expressed	0	0.000229083	0.00168628	0.0010073	0.000952959	0.000278949
LOC_Os01g36930	ubiquitin carboxyl-terminal hydrolase 6, putative, expressed	0	0	0	0	0.000151607	0.00021696
LOC_Os01g37110	ABIL2, putative, expressed	0.000227521	0.000254537	0	0	0	0
LOC_Os01g37800	ras-related protein, putative, expressed	0	0	0.00229947	0	0.00129949	0.00185966
LOC_Os01g37832	thioredoxin, putative, expressed	0	0	0	0	0.000368189	0
LOC_Os01g38970	carbamoyl-phosphate synthase large chain, putative, expressed	0	0	0.000114973	0	0.000324872	9.29829e-05
LOC_Os01g39310	SEY1, putative, expressed	0	0	0	0	8.66326e-05	0
LOC_Os01g40050	peptidyl-prolyl cis-trans isomerase, putative, expressed	0	0.000178176	0.000268271	0.000352556	0	0
LOC_Os01g40340	SIT4 phosphatase-associated protein domain containing protein, expressed	0	0	0	0	0.000108291	0.000154971
LOC_Os01g41550	aspartic proteinase, putative, expressed	0	0	0.000268271	0	0	0
LOC_Os01g41610	mitochondrial ATP synthase g subunit family protein, putative, expressed	0	0	0	0	0.00136446	0.00086784
LOC_Os01g41710	chlorophyll A-B binding protein, putative, expressed	0.00837277	0.00666887	0.000536542	0	0	0
LOC_Os01g42330	retrotransposon protein, putative, unclassified, expressed	0	0	0	0	6.49744e-05	0
LOC_Os01g42820	RNA recognition motif containing protein, putative, expressed	0	0	0	0	0.000173265	0
LOC_Os01g43030	tetratricopeptide repeat domain containing protein, expressed	0	0	0	0	0.000151607	0
LOC_Os01g43090	oxidoreductase, aldo/keto reductase family protein, putative, expressed	0	0	0	0.000503651	0	0
LOC_Os01g43540	suppressor of G2 allele of SKP1, putative, expressed	0	0	0	0.000453286	0.000194923	0
LOC_Os01g44360	CBS domain containing membrane protein, putative, expressed	0	0	0	0.000654747	0	0
LOC_Os01g45190	DEAD-box ATP-dependent RNA helicase, putative, expressed	0	0	0	0	0.000801351	0
LOC_Os01g45274	carbonic anhydrase, chloroplast precursor, putative, expressed	0.0643429	0.0295009	0	0	0	0
LOC_Os01g45750	bile acid sodium symporter family protein, putative, expressed	0.000182017	0.00020363	0	0	0	0
LOC_Os01g46070	lactate/malate dehydrogenase, putative, expressed	0	0.00259628	0.000843138	0	0	0.00151872
LOC_Os01g46380	ketol-acid reductoisomerase, chloroplast precursor, putative, expressed	0	0	0.000229947	0.000604382	0.000563112	0.000371932
LOC_Os01g46610	dehydrogenase, putative, expressed	0	0.000916334	0	0.00236716	0.00155939	0.00145673
LOC_Os01g46980	vacuolar ATP synthase subunit E, putative, expressed	0	0	0.00114973	0.000705112	0.00106125	0.00151872
LOC_Os01g47080	pyruvate kinase, putative, expressed	0	0	0.000229947	0	0	0
LOC_Os01g47660	60S ribosomal protein L18a, putative, expressed	0	0.000458167	0.00241444	0.00196424	0.00136446	0
LOC_Os01g47780	fasciclin domain containing protein, expressed	0	0.000839973	0	0	0	0
LOC_Os01g47800	AAA-type ATPase family protein, putative, expressed	0	0	0	0	8.66326e-05	0
LOC_Os01g48280	ubiquitin-conjugating enzyme, putative, expressed	0	0	0.00321925	0.0011584	0.00108291	0.00154971
LOC_Os01g48420	peroxiredoxin, putative, expressed	0	0	0.00191622	0	0.00268561	0.00154971
LOC_Os01g48610	expressed protein	0	0	0	0	8.66326e-05	0
LOC_Os01g48900	dynamin-related protein 1A, putative, expressed	0	0	0	0	0.000173265	0
LOC_Os01g48990	uncharacterized kinase mug58, putative, expressed	0.000182017	0	0	0	0	0
LOC_Os01g49190	ATP synthase, putative, expressed	0.00100109	0	0	0.00312264	0	0
LOC_Os01g49200	microtubule associated protein, putative, expressed	0	0	0	0	0	0.000309943
LOC_Os01g49290	WD repeat-containing protein, putative, expressed	0	0.00122178	0.00183957	0.00402921	0.00418002	0.00368832
LOC_Os01g49690	Ser/Thr protein phosphatase family protein, putative, expressed	0	0	0	0	0.00023824	0.000340937
LOC_Os01g49890	threonine synthase, chloroplast precursor, putative, expressed	0	0	0	0	0.000129949	0.000185966
LOC_Os01g50310	VIP1 protein, putative, expressed	0	0	0	0	0.000216581	0.000309943
LOC_Os01g50770	adaptor complexes medium subunit family domain containing protein, expressed	0	0	0	0	0.000173265	0
LOC_Os01g51300	WD domain, G-beta repeat domain containing protein, expressed	0	0	0.000268271	0.000352556	0.00112622	0.000991818
LOC_Os01g51380	ATP synthase, putative, expressed	0	0.000356352	0.000268271	0	0.000649744	0.000681875
LOC_Os01g51410	glycine dehydrogenase, putative, expressed	0.00086458	0.000458167	0	0	0	9.29829e-05
LOC_Os01g51700	ras-related protein, putative, expressed	0	0	0	0	0.000758035	0
LOC_Os01g51890	endonuclease/exonuclease/phosphatase family domain containing protein, expressed	0	0	0	0.000251826	0	0
LOC_Os01g52240	chlorophyll A-B binding protein, putative, expressed	0.0048462	0.0064907	0	0	0	0
LOC_Os01g52390	plasminogen activator inhibitor 1 RNA-binding protein, putative, expressed	0	0.000229083	0	0	0.000411505	0.000960823
LOC_Os01g52490	40S ribosomal protein S24, putative, expressed	0	0	0	0.00125913	0	0
LOC_Os01g53520	reticulon domain containing protein, putative, expressed	0	0	0	0	0.000281556	0
LOC_Os01g54240	nucleoporin, putative, expressed	0	0	0	0	8.66326e-05	0
LOC_Os01g54870	60S ribosomal protein L18a, putative, expressed	0	0	0	0	0	0.00120878
LOC_Os01g55540	aminotransferase, classes I and II, domain containing protein, expressed	0	0	0.00126471	0.00166205	0.000324872	0.00102281
LOC_Os01g55570	expressed protein	0.00054605	0.000610889	0	0	0	0
LOC_Os01g55830	glutathione S-transferase, putative, expressed	0	0.00272355	0.00130303	0.000805842	0.00171099	0.00244855
LOC_Os01g56140	expressed protein	0	0	0	0	6.49744e-05	0
LOC_Os01g56510	periplasmic beta-glucosidase precursor, putative, expressed	0	0	0.000191622	0	0	0
LOC_Os01g57450	universal stress protein domain containing protein, putative, expressed	0	0	0	0.000654747	0	0
LOC_Os01g57570	NADPH-dependent FMN reductase domain containing protein, expressed	0	0.000458167	0	0	0	0
LOC_Os01g57942	cytochrome b6, putative, expressed	0.00286676	0.00246901	0	0	0	0
LOC_Os01g57956	chloroplast 50S ribosomal protein L14, putative, expressed	0	0.000738158	0	0	0	0
LOC_Os01g57962	photosystem I P700 chlorophyll a apoprotein A2, putative, expressed	0	0.00106906	0	0	0	0
LOC_Os01g57964	photosystem I P700 chlorophyll a apoprotein A1, putative, expressed	0.00154714	0.0013745	0	0	0	0
LOC_Os01g58000	ATP synthase epsilon chain, putative, expressed	0.00336731	0.00145086	0	0	0	0
LOC_Os01g59090	thylakoid lumenal 20 kDa protein, putative, expressed	0.000295777	0	0	0	0	0
LOC_Os01g59150	tubulin/FtsZ domain containing protein, putative, expressed	0	0.00106906	0	0	0	0
LOC_Os01g59600	peptidase, T1 family, putative, expressed	0	0	0.000536542	0.000705112	0.00197089	0.00210761
LOC_Os01g59620	histone-lysine N-methyltransferase, H3 lysine-9 specific SUVH1, putative, expressed	0	0	0	0	0	0.000154971
LOC_Os01g59740	expressed protein	0	0	0.000421569	0	0.00023824	0
LOC_Os01g59990	ribosomal protein L24, putative, expressed	0	0	0.000804814	0	0.000454821	0.00065088
LOC_Os01g60190	2,3-bisphosphoglycerate-independent phosphoglycerate mutase, putative, expressed	0	0.000330898	0	0.00135986	0.00151607	0.000588892
LOC_Os01g60660	methionyl-tRNA synthetase, putative, expressed	0	0	0	0	0.000173265	0.000247954
LOC_Os01g60740	LTPL16 - Protease inhibitor/seed storage/LTP family protein precursor, expressed	0	0	0	0	0	0.000960823
LOC_Os01g60790	40S ribosomal protein S26, putative, expressed	0.000568802	0.000636343	0	0	0	0
LOC_Os01g61380	lactate/malate dehydrogenase, putative, expressed	0	0	0	0	0	0.000898835
LOC_Os01g61920	Core histone H2A/H2B/H3/H4 domain containing protein, putative, expressed	0.00329905	0.00585435	0.0191622	0.017376	0.00747206	0.010693
LOC_Os01g62040	ruvB-like, putative, expressed	0	0	0	0	0.000151607	0.00021696
LOC_Os01g62260	thaumatin, putative, expressed	0	0	0.000536542	0.000705112	0.00199255	0.00213861
LOC_Os01g62290	DnaK family protein, putative, expressed	0.000659811	0	0	0	0	0
LOC_Os01g62350	60S ribosomal protein L36-2, putative, expressed	0	0	0	0	0	0.000991818
LOC_Os01g62950	ras-related protein, putative, expressed	0	0	0	0	0.00173265	0.00247954
LOC_Os01g64090	L1P family of ribosomal proteins domain containing protein, expressed	0	0.000763611	0	0	0.00103959	0.00210761
LOC_Os01g64640	histone H3, putative, expressed	0	0	0	0.00488542	0	0.00176667
LOC_Os01g64660	fructose-1,6-bisphosphatase, putative, expressed	0.00175191	0.000254537	0	0	0	0
LOC_Os01g64670	soluble inorganic pyrophosphatase, putative, expressed	0	0	0	0	0	0.00105381
LOC_Os01g64960	chlorophyll A-B binding protein, putative, expressed	0.0113078	0.00921424	0	0	0	0
LOC_Os01g65380	patellin protein, putative, expressed	0	0	0	0	0.000389847	0.000557897
LOC_Os01g65790	pectinesterase, putative, expressed	0	0	0	0	0	0.000185966
LOC_Os01g65902	apocytochrome f precursor, putative, expressed	0.00461867	0.0051671	0	0	0	0
LOC_Os01g66670	expressed protein	0	0	0.000459893	0.00135986	0	0
LOC_Os01g66940	kinase, pfkB family, putative, expressed	0	0	0.00137968	0.0011584	0.00275058	0.00554798
LOC_Os01g67120	rhodanese-like domain containing protein, putative, expressed	0.000136513	0	0	0	0	0
LOC_Os01g67134	ribosomal L18p/L5e family protein, putative, expressed	0	0	0.00260606	0.00186351	0.00112622	0.00114679
LOC_Os01g67860	fructose-bisphospate aldolase isozyme, putative, expressed	0.00100109	0.00661797	0.00873798	0.010073	0.0113272	0.0115919
LOC_Os01g68324	dolichyl-diphosphooligosaccharide--protein glycosyltransferase 63 kDasubunit precursor, putative, expressed	0	0	0	0	0.000194923	0.000278949
LOC_Os01g68720	keratin, type I cytoskeletal 9, putative, expressed	0	0	0	0	0.000281556	0
LOC_Os01g68770	selenium-binding protein, putative, expressed	0	0	0	0	0	0.00021696
LOC_Os01g68790	RNA recognition motif containing protein, putative, expressed	0	0	0.000958111	0	0.000541454	0.000774857
LOC_Os01g68950	ubiquitin family domain containing protein, expressed	0	0	0	0	0.000779693	0
LOC_Os01g69130	dynamin family protein, putative, expressed	0	0	0.000153298	0	0	0
LOC_Os01g69250	mitochondrial import receptor subunit TOM20, putative, expressed	0	0	0	0	0.000368189	0.000526903
LOC_Os01g69950	ribosomal protein L27, putative, expressed	0	0.000458167	0	0	0	0
LOC_Os01g69990	GYF domain containing protein, putative, expressed	0	0	0	0	4.33163e-05	0
LOC_Os01g70170	transaldolase, putative, expressed	0	0.000661797	0.00180125	0.000856208	0.00101793	0.00263452
LOC_Os01g71230	nascent polypeptide-associated complex subunit alpha-like protein 3, putative, expressed	0	0	0.00341088	0.00191388	0.00192758	0.00275849
LOC_Os01g71300	S-formylglutathione hydrolase, putative, expressed	0	0	0	0.00125913	0.000844668	0.000371932
LOC_Os01g71990	pyrroline-5-carboxylate reductase, putative, expressed	0	0	0	0	0.000281556	0.000402926
LOC_Os01g72950	expressed protein	0.000500546	0.000559982	0	0	0	0
LOC_Os01g73160	40S ribosomal protein S10, putative, expressed	0	0	0	0	0.000909642	0.0021696
LOC_Os01g73170	peroxidase precursor, putative, expressed	0.000705315	0.00109451	0	0	0	0
LOC_Os01g73880	eukaryotic translation initiation factor, putative, expressed	0	0	0	0	0.000324872	0.000464914
LOC_Os01g73990	cytochrome b5-like Heme/Steroid binding domain containing protein, expressed	0	0	0.000996436	0	0	0.000805852
LOC_Os01g74450	aquaporin protein, putative, expressed	0.000341281	0	0	0	0	0
LOC_Os01g74650	cysteine synthase, mitochondrial precursor, putative, expressed	0.00186567	0.00295263	0	0	0	0
LOC_Os02g01030	tetratricopeptide repeat domain containing protein, expressed	0	0	0	0	0.000173265	0
LOC_Os02g01150	erythronate-4-phosphate dehydrogenase domain containing protein, expressed	0.00498271	0.00162904	0	0	0	0
LOC_Os02g01280	T-complex protein, putative, expressed	0	0	0.00153298	0	0.000866326	0.00148773
LOC_Os02g01332	ribosomal protein L6, putative, expressed	0	0.000992695	0	0	0	0.00285148
LOC_Os02g01340	ferredoxin--NADP reductase, chloroplast precursor, putative, expressed	0.00307153	0.0017054	0	0	0	0
LOC_Os02g01510	lactate/malate dehydrogenase, putative, expressed	0	0	0.00034492	0.000453286	0.000194923	0.000557897
LOC_Os02g01560	40S ribosomal protein S4, putative, expressed	0	0	0	0	0	0.0070667
LOC_Os02g01740	U5 small nuclear ribonucleoprotein 200 kDa helicase, putative, expressed	0	0	0	0	0.000108291	9.29829e-05
LOC_Os02g02130	ribosomal protein L37, putative, expressed	0	0.000916334	0	0	0	0
LOC_Os02g02400	catalase isozyme A, putative, expressed	0.000295777	0.00223993	0	0	0	0
LOC_Os02g02410	DnaK family protein, putative, expressed	0	0.000407259	0.0015713	0	0.00173265	0.00127077
LOC_Os02g02870	glycine-rich protein 2, putative, expressed	0	0	0	0.000805842	0.000758035	0.000495909
LOC_Os02g02890	peptidyl-prolyl cis-trans isomerase, putative, expressed	0.000477794	0.00531983	0.00800981	0.0105263	0.0149658	0.0172018
LOC_Os02g02960	histone deacetylase complex subunit SAP18, putative, expressed	0	0	0	0	0.000498137	0.000712869
LOC_Os02g03010	expressed protein	0.000295777	0.000330898	0	0	0	0
LOC_Os02g03100	oxidoreductase, aldo/keto reductase family protein, putative, expressed	0	0	0	0	0	0.000278949
LOC_Os02g03330	expressed protein	0	0.000356352	0	0	0	0
LOC_Os02g03860	mitochondrial ATP synthase precursor, putative, expressed	0	0	0	0	0.000303214	0.000929829
LOC_Os02g03890	nuclear transport factor 2, putative, expressed	0	0	0.000306596	0	0.000173265	0
LOC_Os02g04040	RecF/RecN/SMC N terminal domain containing protein, expressed	0	0	0	0	0	0.00021696
LOC_Os02g04100	peptidase, T1 family, putative, expressed	0	0.000330898	0.00402407	0.00654747	0.00227411	0.00254153
LOC_Os02g04460	ribosomal protein L3, putative, expressed	0	0.000738158	0	0	0	0
LOC_Os02g04480	cleavage and polyadenylation specificity factor, putative, expressed	0	0	0	0	8.66326e-05	0
LOC_Os02g04700	tRNA synthetases class II domain containing protein, expressed	0	0	0	0.000352556	0	0
LOC_Os02g04970	expressed protein	0	0	0	0	4.33163e-05	0
LOC_Os02g05310	splicing factor 3B subunit 1, putative, expressed	0	0	0	0	6.49744e-05	0
LOC_Os02g05330	DEAD-box ATP-dependent RNA helicase, putative, expressed	0.000182017	0.00178176	0	0.00574163	0.00513298	0.00657079
LOC_Os02g05340	proteasome/cyclosome repeat containing protein, expressed	0	0	0.000613191	0	0.000844668	0.000774857
LOC_Os02g06410	CBS domain containing membrane protein, putative, expressed	0	0	0	0	0.000173265	0.000247954
LOC_Os02g06660	P21-Rho-binding domain containing protein, putative, expressed	0	0	0	0	0	0.000836846
LOC_Os02g06700	ribosomal protein, putative, expressed	0.000386786	0.00226538	0.00341088	0.0044825	0.00556614	0.00585792
LOC_Os02g07030	DUF640 domain containing protein, putative, expressed	0	0	0	0	0.000281556	0.000402926
LOC_Os02g07060	tubulin/FtsZ domain containing protein, putative, expressed	0	0.00134905	0.0109225	0.0117854	0	0.01652
LOC_Os02g07120	HEAT repeat family protein, putative, expressed	0	0	0	0.000402921	0.00082301	0.000340937
LOC_Os02g07230	porphobilinogen deaminase, chloroplast precursor, putative, expressed	0	0.000509074	0	0	0	0
LOC_Os02g07260	phosphoglycerate kinase protein, putative, expressed	0.000659811	0.00292718	0.0087763	0.0101738	0.00786191	0.00898835
LOC_Os02g07870	ATP synthase, putative, expressed	0	0.000127269	0.000421569	0	0	0
LOC_Os02g07890	60S ribosomal protein L27a-3, putative, expressed	0	0	0.000958111	0	0	0
LOC_Os02g08400	HLS, putative, expressed	0	0	0	0	0.000173265	0
LOC_Os02g08490	chaperone protein clpB 1, putative, expressed	0	0.000178176	0	0	0	0
LOC_Os02g08520	peptidase, T1 family, putative, expressed	0	0	0	0	0.00034653	0
LOC_Os02g09150	inorganic H+ pyrophosphatase, putative, expressed	0.00011376	0.000229083	0	0	0	0
LOC_Os02g09940	peroxiredoxin, putative, expressed	0.000796323	0.00147632	0	0	0	0
LOC_Os02g10080	zinc finger C-x8-C-x5-C-x3-H type family protein, expressed	0	0.000305445	0	0	0	0
LOC_Os02g10330	retrotransposon protein, putative, unclassified, expressed	0	0	0	0	0	0.000185966
LOC_Os02g10390	chlorophyll A-B binding protein, putative, expressed	0.0037541	0.002749	0	0	0	0
LOC_Os02g10640	26S protease regulatory subunit, putative, expressed	0	0	0	0	0.000368189	0.000526903
LOC_Os02g10920	zinc finger family protein, putative, expressed	0	0	0.000766489	0	0.000952959	0.00136375
LOC_Os02g11050	26S protease regulatory subunit, putative, expressed	0	0	0	0	0.000779693	0.000805852
LOC_Os02g11740	plastidic ATP/ADP-transporter, putative, expressed	0	0	0	0	0.000108291	0
LOC_Os02g11830	coatomer subunit beta, putative, expressed	0	0	0.000153298	0	8.66326e-05	0.00021696
LOC_Os02g12650	puromycin-sensitive aminopeptidase, putative, expressed	0	0	0.00111141	0.00125913	0.00188426	0.000898835
LOC_Os02g12794	elongation factor 1-gamma, putative, expressed	0	0	0	0.0021657	0.00177597	0.00192165
LOC_Os02g12800	elongation factor 1-gamma, putative, expressed	0	0.000407259	0.00176292	0.00125913	0.00179763	0.00176667
LOC_Os02g12850	RNA recognition motif containing protein, expressed	0	0	0	0	0.000194923	0
LOC_Os02g13130	KH domain-containing protein, putative, expressed	0	0	0.000191622	0	0	0
LOC_Os02g13530	40S ribosomal protein S24, putative, expressed	0	0	0.0036025	0	0.0011912	0.00170469
LOC_Os02g13970	Complex I intermediate-associated protein 30 domain containing protein, putative, expressed	0	0	0	0	0.000129949	0.000185966
LOC_Os02g13990	U2 small nuclear ribonucleoprotein A, putative, expressed	0	0	0.000459893	0.000604382	0.000259898	0
LOC_Os02g14059	ribosomal protein L5, putative, expressed	0	0	0	0	0.00376852	0.00409125
LOC_Os02g14160	peroxidase precursor, putative, expressed	0	0.000279991	0	0	0.00023824	0.000340937
LOC_Os02g14440	peroxidase precursor, putative, expressed	0.00345832	0	0	0	0	0
LOC_Os02g14770	phosphoenolpyruvate carboxylase, putative, expressed	0	0	0.000268271	0.000151095	0.000216581	9.29829e-05
LOC_Os02g14780	splicing factor 3 subunit 1, putative, expressed	0	0	0.000153298	0	0.000194923	0.000123977
LOC_Os02g15310	RNA recognition motif containing protein, expressed	0	0	0.000459893	0	0	0
LOC_Os02g15660	tetratricopeptide repeat, putative, expressed	0	0.000229083	0	0	0	0
LOC_Os02g15750	expressed protein	0.000364033	0	0	0	0	0
LOC_Os02g17450	retrotransposon protein, putative, unclassified, expressed	0	0	0.000383245	0.000503651	0	0
LOC_Os02g18380	60S ribosomal protein L27-3, putative, expressed	0	0	0	0.00125913	0	0
LOC_Os02g18410	salt stress root protein RS1, putative, expressed	0	0.000407259	0	0	0.000736377	0.00105381
LOC_Os02g18550	40S ribosomal protein S3a, putative, expressed	0	0	0	0	0.00058477	0
LOC_Os02g18660	expressed protein	0	0	0	0	0.000129949	0
LOC_Os02g21660	L1P family of ribosomal proteins domain containing protein, expressed	0	0	0.00295098	0.00166205	0	0.00322341
LOC_Os02g21970	26S protease regulatory subunit 6B, putative, expressed	0	0	0.000306596	0	0.000779693	0.000247954
LOC_Os02g22260	fruit protein PKIWI502, putative, expressed	0.000273025	0	0	0	0	0
LOC_Os02g22780	T-complex protein, putative, expressed	0	0	0.00107308	0	0.00116954	0.00111579
LOC_Os02g24576	chloroplast 30S ribosomal protein S7, putative, expressed	0	0.000559982	0	0	0	0
LOC_Os02g24612	ribosomal protein S2, putative, expressed	0	0.000763611	0	0	0	0
LOC_Os02g24632	photosystem II 44 kDa reaction center protein, putative, expressed	0.00459592	0.00463258	0	0	0	0
LOC_Os02g24634	photosystem II D2 protein, putative, expressed	0.00441391	0.00318171	0	0	0	0
LOC_Os02g25910	histone H3, putative, expressed	0	0	0	0	0.00034653	0
LOC_Os02g25940	Core histone H2A/H2B/H3/H4 domain containing protein, putative, expressed	0	0.000763611	0	0	0	0
LOC_Os02g27760	40S ribosomal protein S15a, putative, expressed	0	0.000661797	0	0.0111307	0.00218747	0.00684974
LOC_Os02g28810	ribosomal protein, putative, expressed	0	0	0	0	0.00259898	0.00371932
LOC_Os02g30050	ribosomal protein L29, putative, expressed	0	0	0.00107308	0.00141022	0	0
LOC_Os02g30630	thiamine pyrophosphate enzyme, C-terminal TPP binding domain containing protein, expressed	0	0	0	0	0.000108291	0.000154971
LOC_Os02g32030	elongation factor, putative, expressed	0.000273025	0.000789065	0.0068984	0.0066482	0.0049164	0.00557897
LOC_Os02g32350	TUDOR protein with multiple SNc domains, putative, expressed	0	0	0.000421569	0.000151095	0.000671403	0.00021696
LOC_Os02g32460	ThiF family domain containing protein, putative, expressed	0.000295777	0.000330898	0	0	0	0
LOC_Os02g33450	peroxiredoxin, putative, expressed	0.00571078	0.00534528	0.000498218	0.000654747	0.000281556	0.000402926
LOC_Os02g33490	inorganic H+ pyrophosphatase, putative, expressed	0	0	0.000153298	0	0	0
LOC_Os02g34510	vacuolar ATP synthase, putative, expressed	0.000523298	0.000585435	0	0	0	0
LOC_Os02g34810	OsAPx8 - Thylakoid-bound Ascorbate Peroxidase encoding gene 5,8, expressed	0.000159265	0	0	0	0.000151607	0
LOC_Os02g35500	NAD binding domain of 6-phosphogluconate dehydrogenase containing protein, expressed	0	0	0.000459893	0.00130949	0.000259898	0
LOC_Os02g36710	SET, putative, expressed	0	0	0	0	0.000281556	0.000402926
LOC_Os02g36974	14-3-3 protein, putative, expressed	0	0.00689796	0.0289733	0.0251322	0.0108074	0.0059819
LOC_Os02g37060	photosystem II 5 kDa protein, chloroplast precursor, putative, expressed	0.000750819	0	0	0	0	0
LOC_Os02g37430	LSM domain containing protein, expressed	0	0	0	0.00156132	0	0
LOC_Os02g37590	glycerophosphoryl diester phosphodiesterase family protein, putative, expressed	0	0	0.000191622	0	0.000194923	0.000278949
LOC_Os02g37862	60S ribosomal protein L6, putative, expressed	0	0	0.00413904	0.00277008	0.00233908	0.00247954
LOC_Os02g38210	elongation factor Tu, putative, expressed	0.00389061	0.00386896	0	0	0	0
LOC_Os02g38810	26S proteasome non-ATPase regulatory subunit 6, putative, expressed	0	0	0.000306596	0.000402921	0	0
LOC_Os02g38920	glyceraldehyde-3-phosphate dehydrogenase, putative, expressed	0	0.00381806	0.00574867	0.010073	0.00719051	0.0102901
LOC_Os02g39160	hydroxymethylbutenyl 4-diphosphate synthase, putative, expressed	9.10084e-05	0	0	0	0	0
LOC_Os02g39920	AT hook motif family protein, expressed	0	0	0	0	0.000108291	0.000154971
LOC_Os02g40830	succinyl-CoA ligase beta-chain, mitochondrial precursor, putative, expressed	0.000182017	0.00020363	0.001418	0.00246789	0.00132115	0.00151872
LOC_Os02g40880	ribosomal protein L14, putative, expressed	0.000568802	0.00145086	0.00797149	0.00488542	0.010959	0.0156831
LOC_Os02g40890	GLTP domain containing protein, putative, expressed	0	0	0.000804814	0	0.000454821	0.00065088
LOC_Os02g41590	kinase, pfkB family, putative, expressed	0	0.00348716	0.00525045	0.00392848	0.00249069	0.00495909
LOC_Os02g41630	phenylalanine ammonia-lyase, putative, expressed	0	0.0024181	0	0	0.000108291	0
LOC_Os02g41860	aquaporin protein, putative, expressed	0.000273025	0	0	0	0	0
LOC_Os02g42290	OsClp3 - Putative Clp protease homologue, expressed	0.000910084	0.000636343	0	0	0.000259898	0
LOC_Os02g42320	peptidase, T1 family, putative, expressed	0	0	0	0	0	0.000557897
LOC_Os02g43020	heat shock protein STI, putative, expressed	0	0	0.000229947	0	0.000389847	0.000185966
LOC_Os02g43600	50S ribosomal protein L19, chloroplast precursor, putative, expressed	0	0.000381806	0	0	0	0
LOC_Os02g43830	3-isopropylmalate dehydratase small subunit 2, putative, expressed	0	0	0.000536542	0	0	0
LOC_Os02g44320	LTPL113 - Protease inhibitor/seed storage/LTP family protein precursor, expressed	0.00259374	0.00167995	0	0	0	0
LOC_Os02g44500	glutathione peroxidase, putative, expressed	0	0	0	0	0.000324872	0
LOC_Os02g44520	OsSub19 - Putative Subtilisin homologue, expressed	0	0	0	0	4.33163e-05	0
LOC_Os02g46130	tRNA synthetases class II domain containing protein, expressed	0	0	0.000728165	0	0.000736377	0.000805852
LOC_Os02g46520	hydrolase, putative, expressed	0	0	0	0	0	0.000247954
LOC_Os02g46962	VHS and GAT domain containing protein, expressed	0	0	0	0	0.000194923	0
LOC_Os02g47020	phosphoribulokinase/Uridine kinase family protein, expressed	0.00725792	0.00407259	0	0	0	0
LOC_Os02g47140	L11 domain containing ribosomal protein, putative, expressed	0.000500546	0.000559982	0.00306596	0.00599345	0.00103959	0.00148773
LOC_Os02g47600	soluble inorganic pyrophosphatase, putative, expressed	0	0	0	0.000805842	0	0
LOC_Os02g48010	nuclear matrix constituent protein 1-like, putative, expressed	0	0	0	0	0.000129949	0
LOC_Os02g48290	thioredoxin reductase 2, putative, expressed	0	0	0	0	0.000498137	0.000712869
LOC_Os02g48360	pyrophosphate--fructose 6-phosphate 1-phosphotransferase subunit alpha, putative, expressed	0	0	0.000421569	0	0	0.000154971
LOC_Os02g48390	phosphoribosyl transferase, putative, expressed	0	0	0	0	0.000216581	0.000309943
LOC_Os02g48480	expressed protein	0.00086458	0.000967241	0	0	0	0
LOC_Os02g48610	mitochondrial import inner membrane translocase subunit Tim17, putative, expressed	0	0	0.000958111	0	0.000541454	0.000774857
LOC_Os02g48620	tetratricopeptide repeat, putative, expressed	0	0	0	0	4.33163e-05	0
LOC_Os02g48660	60S ribosomal protein L31, putative, expressed	0	0	0	0	0.000606428	0
LOC_Os02g48720	mitochondrial carrier protein, putative, expressed	0.000682563	0.00211266	0.00260606	0.00206497	0.00179763	0.00210761
LOC_Os02g49090	WD domain, G-beta repeat domain containing protein, expressed	0	0	0	0	0.000108291	0
LOC_Os02g49680	arsenate reductase, putative, expressed	0.000705315	0.000509074	0	0	0	0
LOC_Os02g49870	expressed protein	0.000910084	0	0	0	0	0
LOC_Os02g50240	glutamine synthetase, catalytic domain containing protein, expressed	0	0.00111996	0.000766489	0.000503651	0.000433163	0.000309943
LOC_Os02g50550	dynamin, putative, expressed	0	0	0	0	0	0.000123977
LOC_Os02g50620	dehydrogenase E1 component domain containing protein, expressed	0	0	0	0	0.000194923	0
LOC_Os02g50790	nuclear-pore anchor, putative, expressed	0	0	0	0	0.000108291	0
LOC_Os02g50799	nuclear-pore anchor, putative, expressed	0	0	0	0	0.000151607	0
LOC_Os02g51080	FAD binding domain containing protein, expressed	0	0.000839973	0	0	0	0
LOC_Os02g51470	ATP synthase F1, delta subunit family protein, putative, expressed	0.00163815	0.000789065	0	0	0	0
LOC_Os02g51710	wound/stress protein, putative, expressed	0	0	0	0	0.000411505	0.000588892
LOC_Os02g51750	annexin, putative, expressed	0	0	0	0	0.00106125	0.000340937
LOC_Os02g52260	expressed protein	0.000409538	0	0	0	0	0
LOC_Os02g52290	peptidyl-prolyl cis-trans isomerase, FKBP-type, putative, expressed	0	0	0	0	0.00162436	0.000991818
LOC_Os02g52780	bZIP transcription factor, putative, expressed	0	0	0	0	0	0.000309943
LOC_Os02g52860	phosphate carrier protein, mitochondrial precursor, putative, expressed	0.000227521	0.000254537	0.00279769	0.0010073	0.000671403	0.000960823
LOC_Os02g52940	soluble inorganic pyrophosphatase, putative, expressed	0.000910084	0.000636343	0	0	0	0
LOC_Os02g53060	peptidase, T1 family, putative, expressed	0	0.000356352	0.00118806	0.00251826	0.00207918	0.0022006
LOC_Os02g53420	DnaK family protein, putative, expressed	0	0.000127269	0.000843138	0.000251826	0.00138612	0.000681875
LOC_Os02g53610	retrotransposon protein, putative, Ty1-copia subclass, expressed	0	0.000101815	0	0	0	0
LOC_Os02g54000	mRNA cap guanine-N7 methyltransferase 2, putative, expressed	0	0	0	0	0	0.000309943
LOC_Os02g54340	26S protease regulatory subunit 7, putative, expressed	0	0	0	0	0.00034653	0
LOC_Os02g54470	60S ribosomal protein L35a-3, putative, expressed	0	0	0	0	0.00153773	0.0022006
LOC_Os02g54610	expressed protein	0	0	0	0	0	0.00123977
LOC_Os02g54700	RNA recognition motif containing protein, putative, expressed	0	0	0	0	0.000844668	0
LOC_Os02g55140	leucine aminopeptidase, chloroplast precursor, putative, expressed	0.000591554	0.000305445	0	0.000302191	0.000259898	0
LOC_Os02g55230	carboxyl-terminal proteinase, putative, expressed	0	0	0	0	0.000194923	0
LOC_Os02g55410	MCM5 - Putative minichromosome maintenance MCM complex subunit 5, expressed	0	0	0	0	0	0.000154971
LOC_Os02g55420	aminotransferase, classes I and II, domain containing protein, expressed	0.000159265	0.000610889	0	0	0.000324872	0.00021696
LOC_Os02g56000	26S protease regulatory subunit 6A, putative, expressed	0	0	0	0.000402921	0.00034653	0
LOC_Os02g56130	PCNA - Putative DNA replicative polymerase clamp, expressed	0	0	0.00406239	0.00533871	0.00350862	0.0032854
LOC_Os02g56850	glutathione reductase, putative, expressed	0	0	0	0	0	0.00021696
LOC_Os02g56960	ribosomal protein, putative, expressed	0	0	0.0037558	0.00292118	0.00125617	0.00461815
LOC_Os02g57040	dehydrogenase, putative, expressed	0	0	0.00034492	0	0	0
LOC_Os02g57240	oxidoreductase, aldo/keto reductase family protein, putative, expressed	0	0.000254537	0	0.000503651	0.000216581	0.000309943
LOC_Os02g57540	60S ribosomal protein L28-1, putative, expressed	0	0.000585435	0	0.00438177	0.00283722	0.0026965
LOC_Os02g57590	rRNA 2-O-methyltransferase fibrillarin 2, putative, expressed	0	0	0.000459893	0	0	0
LOC_Os02g57640	KH domain containing protein, putative, expressed	0	0	0	0	0.000736377	0.000309943
LOC_Os02g57670	ribosomal L9, putative, expressed	0	0.00246901	0	0	0	0
LOC_Os02g58340	oligopeptidase, putative, expressed	0	0	0	0	0.000281556	0.000278949
LOC_Os02g58650	expressed protein	0	0	0	0	0.000216581	0
LOC_Os02g58790	cell division inhibitor, putative, expressed	0.000227521	0	0	0	0	0
LOC_Os03g01530	tubulin/FtsZ domain containing protein, putative, expressed	0	0	0	0.010627	0.00675734	0.0116229
LOC_Os03g01910	transcription factor BTF3, putative, expressed	0	0.000509074	0	0	0	0
LOC_Os03g02540	proteasome subunit, putative, expressed	0	0	0	0	0.000151607	0
LOC_Os03g02590	peroxisomal biogenesis factor 11, putative, expressed	0.000318529	0.000356352	0	0	0	0
LOC_Os03g03020	L11 domain containing ribosomal protein, putative, expressed	0	0.000432713	0	0	0	0
LOC_Os03g03720	glyceraldehyde-3-phosphate dehydrogenase, putative, expressed	0.0117401	0.00903607	0	0	0	0
LOC_Os03g03830	EF hand family protein, putative, expressed	0	0	0	0	6.49744e-05	0
LOC_Os03g03910	catalase domain containing protein, expressed	0.00400437	0.00257082	0	0	0	0
LOC_Os03g04220	glutathione S-transferase, putative, expressed	0	0.00089088	0.00134136	0.000554017	0.000758035	0.0010848
LOC_Os03g04240	glutathione S-transferase, putative, expressed	0	0	0.000574867	0	0.000324872	0
LOC_Os03g04260	glutathione S-transferase, putative, expressed	0.000341281	0	0	0	0	0
LOC_Os03g04410	aconitate hydratase protein, putative, expressed	0	0	0	0.000755477	0.000779693	0.000340937
LOC_Os03g04750	60S ribosomal protein L21-2, putative, expressed	0	0	0.00287433	0	0.000454821	0.00065088
LOC_Os03g04970	T-complex protein, putative, expressed	0.000136513	0	0	0.00171242	0	0.0021696
LOC_Os03g05260	ankyrin repeat domain containing protein, expressed	0	0	0	0	0.000368189	0.000526903
LOC_Os03g05290	aquaporin protein, putative, expressed	0.000341281	0.000381806	0.000574867	0.000755477	0.000324872	0.000464914
LOC_Os03g05730	cell division control protein 48 homolog E, putative, expressed	0	0.000330898	0.00237612	0	0.00327038	0.00278949
LOC_Os03g05980	40S ribosomal protein S9-2, putative, expressed	0.000386786	0.000916334	0	0	0	0
LOC_Os03g06200	aminotransferase, putative, expressed	0	0	0.000651516	0.000402921	0.000173265	0
LOC_Os03g06670	Core histone H2A/H2B/H3/H4 domain containing protein, putative, expressed	0	0	0.00398574	0	0.00058477	0
LOC_Os03g07150	OsPP2Ac-5 - Phosphatase 2A isoform 5 belonging to family 2, expressed	0	0	0	0	0	0.000309943
LOC_Os03g07300	ribulose-phosphate 3-epimerase, chloroplast precursor, putative, expressed	0.00100109	0.00111996	0	0	0	0
LOC_Os03g08010	elongation factor Tu, putative, expressed	0.00209319	0.00399623	0.0103093	0.0122387	0.010201	0.00753161
LOC_Os03g08280	peptidase, T1 family, putative, expressed	0	0	0.000459893	0.000604382	0.00251235	0.00288247
LOC_Os03g08440	ribosomal protein S2, putative, expressed	0	0.00180721	0.00429234	0.0056409	0	0
LOC_Os03g08450	eukaryotic translation initiation factor 3 subunit K, putative, expressed	0	0	0	0	0.000324872	0.000464914
LOC_Os03g08790	aspartic proteinase nepenthesin precursor, putative, expressed	0	0	0.000651516	0.000402921	0.00058477	0.000836846
LOC_Os03g08830	WD domain, G-beta repeat domain containing protein, expressed	0	0	0	0.000201461	0	0
LOC_Os03g09200	domain of unknown function DUF966 domain containing protein, expressed	0	0	0.00034492	0	0	0
LOC_Os03g10340	40S ribosomal protein S3a, putative, expressed	0	0.00068725	0.00402407	0.00412994	0	0.000836846
LOC_Os03g10510	outer mitochondrial membrane porin, putative, expressed	0	0	0.000498218	0	0.000952959	0.000836846
LOC_Os03g10680	formin-like protein 6 precursor, putative, expressed	0	0	0	0	0.000151607	0
LOC_Os03g11410	mitochondrial-processing peptidase subunit, mitochondrial precursor, putative, expressed	0	0.000330898	0.00107308	0.000302191	0.000779693	0.00086784
LOC_Os03g11440	protein transport protein Sec61 subunit alpha, putative, expressed	0	0	0.000268271	0.000352556	0	0
LOC_Os03g11570	proteasome subunit, putative, expressed	0	0	0	0	0	0.000278949
LOC_Os03g12140	glucan endo-1,3-beta-glucosidase precursor, putative, expressed	0	0	0.000268271	0.000352556	0.000151607	0.00021696
LOC_Os03g12510	non-symbiotic hemoglobin 2, putative, expressed	0	0	0	0	0.00242571	0.00142574
LOC_Os03g12730	receptor protein kinase CLAVATA1 precursor, putative, expressed	0	0	0	0	6.49744e-05	0
LOC_Os03g13170	ubiquitin fusion protein, putative, expressed	0	0.00150177	0	0	0	0
LOC_Os03g13730	translocase of chloroplast 34, putative, expressed	0	0.000254537	0	0	0	0
LOC_Os03g13970	26S proteasome non-ATPase regulatory subunit 4, putative, expressed	0	0	0	0	0	0.000278949
LOC_Os03g14260	guanine nucleotide exchange family protein, putative, expressed	0	0	0	0	8.66326e-05	6.19886e-05
LOC_Os03g14400	cytochrome P450, putative, expressed	0	0	0	0	0.000151607	0
LOC_Os03g14450	enolase, putative, expressed	0	0	0	0	0.00552283	0.00449417
LOC_Os03g14530	S10/S20 domain containing ribosomal protein, putative, expressed	0.000637059	0.000712704	0.00107308	0.00141022	0.00236074	0.00337838
LOC_Os03g14654	LTPL108 - Protease inhibitor/seed storage/LTP family protein precursor, expressed	0	0.000610889	0	0	0	0
LOC_Os03g14860	G-patch domain containing protein, expressed	0	0	0	0	0.000173265	0
LOC_Os03g14980	lissencephaly type-1-like homology motif, putative, expressed	0	0	0.000114973	0.000151095	0.000194923	0.000371932
LOC_Os03g15870	ribosomal protein L4, putative, expressed	0	0.000279991	0	0	0	0
LOC_Os03g16050	fructose-1,6-bisphosphatase, putative, expressed	0.00209319	0.00127269	0	0	0	0
LOC_Os03g16110	Ser/Thr protein phosphatase family protein, putative, expressed	0	0	0	0	0.000216581	0
LOC_Os03g16860	DnaK family protein, putative, expressed	0	0	0	0	0.00443992	0
LOC_Os03g16950	cysteine-rich repeat secretory protein 55 precursor, putative, expressed	0.000295777	0	0	0	0	0
LOC_Os03g16980	NAD dependent epimerase/dehydratase family domain containing protein, expressed	0	0.00111996	0.00118806	0.000503651	0.000433163	0.000309943
LOC_Os03g17070	ATP synthase B chain, chloroplast precursor, putative, expressed	0.00445941	0.00218902	0	0	0	0
LOC_Os03g17310	calcium-transporting ATPase, endoplasmic reticulum-type, putative, expressed	0	0	0.000114973	0	0.000129949	0
LOC_Os03g17570	response regulator receiver domain containing protein, expressed	0	0	0	0.000201461	0	0
LOC_Os03g17580	ribosomal protein L10, putative, expressed	0.000364033	0.00269809	0	0	0	0
LOC_Os03g17690	OsAPx1 - Cytosolic Ascorbate Peroxidase encoding gene 1-8, expressed	0.000682563	0.00300354	0.0144483	0.0134475	0.00816512	0.0137305
LOC_Os03g18220	pyruvate decarboxylase isozyme 2, putative, expressed	0	0	0.000229947	0	0.00158104	0.000991818
LOC_Os03g18510	expressed protein	0	0	0	0	0.000216581	0
LOC_Os03g18570	40S ribosomal protein S7, putative, expressed	0	0.000432713	0.001418	0.00186351	0	0
LOC_Os03g18590	malonyl CoA-acyl carrier protein transacylase, mitochondrial precursor, putative, expressed	0	0	0	0	0.000649744	0.000588892
LOC_Os03g18690	26S protease regulatory subunit 4, putative, expressed	0	0	0.000268271	0.000352556	0.000736377	0.000743863
LOC_Os03g18810	aminotransferase, classes I and II, domain containing protein, expressed	0	0.000178176	0	0	0	0
LOC_Os03g20100	S1 RNA binding domain containing protein, expressed	0.000637059	0.00129814	0	0	0	0
LOC_Os03g20700	magnesium-chelatase, putative, expressed	0	0.000763611	0	0	0	0
LOC_Os03g21040	stress responsive protein, putative, expressed	0	0.000509074	0.00486721	0.00538907	0.00374686	0.00461815
LOC_Os03g21370	expressed protein	0.000364033	0.000407259	0	0	0	0
LOC_Os03g21450	bromodomain domain containing protein, expressed	0	0	0.000229947	0	0	0
LOC_Os03g21460	metallo-beta-lactamase family protein, putative, expressed	0	0	0.000498218	0	0.000281556	0.000402926
LOC_Os03g21550	eukaryotic translation initiation factor 2 subunit beta, putative, expressed	0	0	0.000459893	0.00206497	0.000259898	0
LOC_Os03g21560	photosystem II 11 kD protein, putative, expressed	0.002753	0.00124723	0	0	0	0
LOC_Os03g21730	receptor-like protein kinase precursor, putative, expressed	9.10084e-05	0	0	0	0	0
LOC_Os03g21900	uroporphyrinogen decarboxylase, putative, expressed	0.000204769	0.000458167	0	0	0	0
LOC_Os03g21940	60S ribosomal protein L19-3, putative, expressed	0.000364033	0.000407259	0	0	0	0
LOC_Os03g21950	fumarate hydratase, mitochondrial precursor, putative, expressed	0	0	0	0	0	0.00021696
LOC_Os03g22180	60S ribosomal protein L18-3, putative, expressed	0	0	0.00068984	0	0	0
LOC_Os03g22190	expressed protein	0	5.09074e-05	0	0	0	0
LOC_Os03g22340	60S ribosomal protein L22-2, putative, expressed	0	0.00068725	0.00233779	0.00307227	0.009313	0.00322341
LOC_Os03g22570	MIF4G domain containing protein, putative, expressed	0	0	0	0.000201461	8.66326e-05	0
LOC_Os03g22810	copper/zinc superoxide dismutase, putative, expressed	0	0.000356352	0.000536542	0.000705112	0.00142944	0.00204562
LOC_Os03g22880	nucleolar protein 5A, putative, expressed	0	0	0.000229947	0	0	0.000185966
LOC_Os03g23950	adapitin protein, putative, expressed	0	0	0	0	0.000173265	0
LOC_Os03g24220	villin protein, putative, expressed	0	0	0	0.000251826	0.000368189	0
LOC_Os03g26820	LTPL52 - Protease inhibitor/seed storage/LTP family protein precursor, expressed	0.00111485	0.00124723	0	0	0	0
LOC_Os03g26970	peptidase, T1 family, putative, expressed	0	0	0	0	0.000324872	0
LOC_Os03g27260	40S ribosomal protein S6, putative, expressed	0	0	0	0.00327373	0.00140778	0.00201463
LOC_Os03g27310	histone H3, putative, expressed	0	0	0.00371747	0.00488542	0.00123451	0
LOC_Os03g28330	sucrose synthase, putative, expressed	0	0.00239265	0.00628521	0.0043314	0.00892316	0.0140404
LOC_Os03g30510	expressed protein	0	0	0	0	8.66326e-05	0
LOC_Os03g31090	40S ribosomal protein S19, putative, expressed	0	0	0.00341088	0.00674893	0.00965953	0.0178217
LOC_Os03g31134	retrotransposon protein, putative, Ty1-copia subclass, expressed	0	0.000101815	0	0	0	0
LOC_Os03g32302	expressed protein	0	0.00068725	0	0	0.00058477	0.000836846
LOC_Os03g34040	ribosomal protein, putative, expressed	0.000250273	0.000585435	0	0	0	0
LOC_Os03g34150	retrotransposon protein, putative, unclassified, expressed	0	0	0	0.000554017	0	0
LOC_Os03g36540	magnesium-chelatase subunit chlI, chloroplast precursor, putative, expressed	0	0.000432713	0	0	0	0
LOC_Os03g36660	retrotransposon protein, putative, unclassified, expressed	0	0	7.66489e-05	0	0	0
LOC_Os03g36750	cbbY, putative, expressed	0.000523298	0.000279991	0	0	0	0
LOC_Os03g37260	pentatricopeptide, putative, expressed	0	0	0	0	0.000108291	0
LOC_Os03g37970	ribosomal protein L13, putative, expressed	0	0	0.000613191	0.000805842	0	0.000495909
LOC_Os03g38000	40S ribosomal protein S3-1, putative, expressed	0	0.00129814	0.00283601	0.00372702	0.00437495	0.00505207
LOC_Os03g38260	60S ribosomal protein L19-3, putative, expressed	0.000364033	0.000407259	0	0	0	0
LOC_Os03g38740	Dicer, putative, expressed	0	0	0	0	0	6.19886e-05
LOC_Os03g38980	tRNA synthetases class II domain containing protein, expressed	0	0	0	0	0	0.000154971
LOC_Os03g39610	chlorophyll A-B binding protein, putative, expressed	0.0144703	0.0103342	0	0	0	0
LOC_Os03g40010	DEK C terminal domain containing protein, expressed	0	0	0	0	0.000108291	0
LOC_Os03g40180	60S ribosomal protein L15, putative, expressed	0.000364033	0.000407259	0	0	0	0
LOC_Os03g40270	alpha-1,4-glucan-protein synthase, putative, expressed	0	0.000483621	0.000728165	0.000453286	0.000411505	0.00127077
LOC_Os03g42220	T-complex protein, putative, expressed	0	0	0.000229947	0.000302191	0.00188426	0.00114679
LOC_Os03g42900	KH domain containing protein, putative, expressed	0	0	0	0	0.000151607	0.00021696
LOC_Os03g43890	WD domain, G-beta repeat domain containing protein, expressed	0	0	0	0	0.000173265	0
LOC_Os03g44620	chaperone protein dnaJ, putative, expressed	0	0	0	0	0.00034653	0
LOC_Os03g45320	dehydrogenase, putative, expressed	0	0	0	0	0.000194923	0
LOC_Os03g46490	40S ribosomal protein S21, putative, expressed	0	0.00109451	0.00164795	0.0021657	0.0009313	0.00133275
LOC_Os03g46640	deoxyuridine 5-triphosphate nucleotidohydrolase, putative, expressed	0.000364033	0.000407259	0.000613191	0.00176278	0.00123451	0.0010848
LOC_Os03g46770	RNA recognition motif containing protein, expressed	0	0	0.00352585	0.00463359	0.010201	0.00430821
LOC_Os03g48140	myosin, putative, expressed	0	0	0	0	4.33163e-05	0
LOC_Os03g48260	expressed protein	0	0	0	0	0.000173265	0
LOC_Os03g48930	peptidase, T1 family, putative, expressed	0.000364033	0	0.00218449	0	0.00177597	0.000495909
LOC_Os03g49600	Os3bglu7 - beta-glucosidase, exo-beta-glucanse, expressed	0	0	0.000498218	0	0.000281556	0.000402926
LOC_Os03g49610	Os3bglu8 - beta-glucosidase, exo-beta-glucansase, high similarity to Os3bglu7, expressed	0	0	0.000459893	0.000302191	0.000259898	0
LOC_Os03g50250	DnaK family protein, putative, expressed	0	0	0	0	0.000108291	0
LOC_Os03g50290	14-3-3 protein, putative, expressed	0.00191118	0.00839973	0.0516614	0.0595316	0.0291952	0.0366353
LOC_Os03g50340	coatomer alpha subunit, putative, expressed	0	0	0	0	0	0.000526903
LOC_Os03g50350	coatomer alpha subunit, putative, expressed	0	7.63611e-05	0	0	0	0
LOC_Os03g50450	inactive receptor kinase At2g26730 precursor, putative, expressed	0	0	0	0	0.000108291	0
LOC_Os03g50480	phosphoglucomutase, putative, expressed	0.000273025	0.000839973	0.0015713	0.000302191	0.0014511	0.00151872
LOC_Os03g50540	2Fe-2S iron-sulfur cluster binding domain containing protein, expressed	0	0	0	0	0.000411505	0.000154971
LOC_Os03g50885	actin, putative, expressed	0.00120586	0.00249446	0.0051738	0.00679929	0.00976782	0.00629184
LOC_Os03g51160	fb27, putative, expressed	0	0	0	0	0.000389847	0
LOC_Os03g51250	adenylyl cyclase-associated protein, putative, expressed	0	0	0.000268271	0.000352556	0.000151607	0
LOC_Os03g51600	tubulin/FtsZ domain containing protein, putative, expressed	0	0.00134905	0	0	0.0137746	0
LOC_Os03g52310	transposon protein, putative, unclassified, expressed	0	0	0.000191622	0	0.000108291	0
LOC_Os03g52460	glucose-1-phosphate adenylyltransferase large subunit, putative, expressed	0.000159265	0	0	0	0	0
LOC_Os03g52490	nucleic acid binding protein, putative, expressed	0	0	0.000459893	0.000604382	0.000259898	0.000774857
LOC_Os03g52690	CBS domain containing membrane protein, putative, expressed	0	0.000839973	0.00291266	0.00166205	0.000324872	0
LOC_Os03g52840	serine hydroxymethyltransferase, mitochondrial precursor, putative, expressed	0.00491445	0.00142541	0	0	0.000151607	0
LOC_Os03g53080	zinc finger, C3HC4 type domain containing protein, expressed	0	0.00020363	0	0	0	0.000247954
LOC_Os03g53270	stem-specific protein TSJT1, putative, expressed	0	0	0	0	0.000303214	0.00043392
LOC_Os03g53650	cysteine synthase, putative, expressed	0	0	0.000421569	0.000554017	0.000498137	0.000712869
LOC_Os03g53800	periplasmic beta-glucosidase precursor, putative, expressed	0	0.00114542	0	0	0	0
LOC_Os03g53860	periplasmic beta-glucosidase precursor, putative, expressed	0.000250273	0	0	0	0	0
LOC_Os03g54890	ribosomal protein L13, putative, expressed	0.000364033	0.00206175	0.00214617	0.00554017	0.00121286	0.00173568
LOC_Os03g54910	X8 domain containing protein, expressed	0	0	0.000804814	0	0.00101793	0
LOC_Os03g55070	UDP-glucose 6-dehydrogenase, putative, expressed	0	0.000356352	0	0	0.00108291	0.00154971
LOC_Os03g55090	alpha-glucan phosphorylast isozyme, putative, expressed	0	0	0.000651516	0.000554017	0.000519796	0.000743863
LOC_Os03g55150	eukaryotic translation initiation factor 5A, putative, expressed	0.000455042	0.00111996	0.00168628	0.00221607	0	0.00136375
LOC_Os03g55280	semialdehyde dehydrogenase, NAD binding domain containing protein, putative, expressed	0	0	0	0	0	0.000278949
LOC_Os03g55310	SWIB/MDM2 domain containing protein, expressed	0	0	0	0	0.000563112	0.000805852
LOC_Os03g55350	OsSub31 - Putative Subtilisin homologue, expressed	0	0	0.000191622	0	0	0
LOC_Os03g55930	ribosomal protein, putative, expressed	0	0.000865426	0	0	0	0
LOC_Os03g56241	40S ribosomal protein S29, putative, expressed	0	0	0	0	0.00359525	0.00195264
LOC_Os03g56280	lactate/malate dehydrogenase, putative, expressed	0.00561977	0.0024181	0	0	0	0
LOC_Os03g56670	photosystem I reaction center subunit III, chloroplast precursor, putative, expressed	0.00480069	0.00432713	0	0	0	0
LOC_Os03g56790	actin-depolymerizing factor, putative, expressed	0	0	0	0	0.000498137	0
LOC_Os03g56810	tubulin/FtsZ domain containing protein, putative, expressed	0	0	0	0	0.00903145	0
LOC_Os03g57120	ferredoxin--NADP reductase, chloroplast precursor, putative, expressed	0	0	0	0.000453286	0.000194923	0.000278949
LOC_Os03g57220	hydroxyacid oxidase 1, putative, expressed	0.0111485	0.00710159	0	0	0	0
LOC_Os03g57760	25.3 kDa vesicle transport protein, putative, expressed	0	0	0.000574867	0	0	0
LOC_Os03g58040	glutamate dehydrogenase protein, putative, expressed	0	0	0.000306596	0	0.000173265	0
LOC_Os03g58050	ribosomal protein S13p/S18e, putative, expressed	0	0.00305445	0.00866133	0.00604382	0.00831673	0.00920531
LOC_Os03g58430	40S ribosomal protein S15, putative, expressed	0	0.00109451	0.00164795	0.0021657	0	0.00133275
LOC_Os03g58470	retrotransposon protein, putative, Ty3-gypsy subclass, expressed	0.00097834	0.00157813	0.000498218	0.000654747	0.000281556	0.000402926
LOC_Os03g58840	vesicle-associated membrane protein, putative, expressed	0	0	0.00126471	0.00166205	0.000324872	0.00102281
LOC_Os03g59020	T-complex protein, putative, expressed	0	0	0.00107308	0.0010073	0.000952959	0.000619886
LOC_Os03g59264	calreticulin family protein, expressed	0	0	0	0.000151095	0	0
LOC_Os03g59300	expressed protein	0	0	0.00260606	0.00211534	0.00216581	0.000929829
LOC_Os03g59310	ribosomal protein, putative, expressed	0.000295777	0.000330898	0	0	0	0
LOC_Os03g59610	oxidoreductase, short chain dehydrogenase/reductase family protein, putative, expressed	0	0	0	0	0.000281556	0
LOC_Os03g60090	methylenetetrahydrofolate reductase, putative, expressed	0	0.000279991	0	0	0	0
LOC_Os03g60400	40S ribosomal protein S23, putative, expressed	0	0	0.00210785	0.00125913	0.00203587	0.00291346
LOC_Os03g60460	aminopeptidase, putative, expressed	0	0	0	0	0.000108291	0.000154971
LOC_Os03g60509	expressed protein	0	0.00142541	0	0	0	0
LOC_Os03g60530	ras-related protein, putative, expressed	0	0	0	0	0.00236074	0.00247954
LOC_Os03g60620	DnaK family protein, putative, expressed	0	0.00127269	0	0	0.00586936	0.00384329
LOC_Os03g61090	expressed protein	0.00177466	0	0	0	0	0
LOC_Os03g61330	fumarylacetoacetase, putative, expressed	0	0	0	0	0.00034653	0
LOC_Os03g61990	glycine-rich RNA-binding protein 7, putative, expressed	0	0	0	0	0.000368189	0.000526903
LOC_Os03g62620	late embryogenesis abundant protein, putative, expressed	0	0	0.000881462	0.0011584	0	0.000712869
LOC_Os03g62630	ribosomal protein S6, putative, expressed	0.000364033	0.000407259	0	0	0	0
LOC_Os03g63410	elongation factor Tu, putative, expressed	0	0	0	0	0.000541454	0
LOC_Os03g63430	proteasome subunit, putative, expressed	0	0	0	0	0.000714719	0.000464914
LOC_Os03g63860	DANA2, putative, expressed	0	0	0.000613191	0.000805842	0.00034653	0
LOC_Os03g64020	expressed protein	0.000204769	0	0	0	0	0
LOC_Os03g64080	retrotransposon protein, putative, Ty1-copia subclass, expressed	0	0	7.66489e-05	0.00010073	6.49744e-05	6.19886e-05
LOC_Os03g64210	T-complex protein, putative, expressed	0	0	0.000459893	0	0.00151607	0.000805852
LOC_Os04g01290	proteasome subunit, putative, expressed	0	0	0	0	0.000563112	0.000526903
LOC_Os04g02050	bifunctional 3-phosphoadenosine 5-phosphosulfate synthetase, putative, expressed	0.000204769	0	0	0	0	0
LOC_Os04g02670	expressed protein	0	0	0	0	0.00175431	0
LOC_Os04g02820	elongation factor, putative, expressed	0	0	0	0.0066482	0.0046565	0.00495909
LOC_Os04g02900	dehydrogenase E1 component domain containing protein, expressed	0	0	0.000306596	0	0.000173265	0
LOC_Os04g08836	cytochrome P450 79A1, putative, expressed	0.000409538	0	0	0	0	0
LOC_Os04g10380	glycine-rich protein, putative, expressed	4.55042e-05	5.09074e-05	0	0	0	0
LOC_Os04g16450	aquaporin protein, putative, expressed	0	0.000254537	0.000383245	0	0	0.000309943
LOC_Os04g16680	fructose-1,6-bisphosphatase, putative, expressed	0.00994266	0.00570163	0	0	0	0
LOC_Os04g16732	NADPH-dependent oxidoreductase, putative, expressed	0.000182017	0	0	0	0	0
LOC_Os04g16738	chloroplast 30S ribosomal protein S4, putative, expressed	0.00129687	0	0	0	0	0
LOC_Os04g16740	ATP synthase subunit alpha, putative, expressed	0.013583	0.0102833	0	0	0	0
LOC_Os04g16748	ATP synthase B chain, putative, expressed	0.00509647	0.00442895	0	0	0	0
LOC_Os04g16770	photosynthetic reaction center protein, putative, expressed	0.00341281	0.00325808	0	0	0	0
LOC_Os04g16772	chloroplast 30S ribosomal protein S19, putative	0	0.00129814	0	0	0	0
LOC_Os04g16782	chloroplast 50S ribosomal protein L23, putative	0	0.000941787	0	0	0	0
LOC_Os04g16822	chloroplast 50S ribosomal protein L22, putative, expressed	0.000500546	0	0	0	0	0
LOC_Os04g16832	chloroplast 30S ribosomal protein S8, putative, expressed	0	0.000636343	0	0	0	0
LOC_Os04g16848	photosystem II reaction center protein H, putative	0.00996542	0.00643979	0	0	0	0
LOC_Os04g16856	chloroplast 30S ribosomal protein S7, putative, expressed	0.00184292	0	0	0	0	0
LOC_Os04g20220	elongation factor Tu, putative, expressed	0	0	0	0	0.000281556	0.000185966
LOC_Os04g25550	FACT complex subunit SPT16, putative, expressed	0	0	0	0	0.000129949	9.29829e-05
LOC_Os04g26530	retrotransposon protein, putative, LINE subclass, expressed	0	0.000432713	0	0	0.000368189	0.000526903
LOC_Os04g27860	40S ribosomal protein S27, putative, expressed	0	0.0010436	0.0037558	0.00493578	0.00387681	0.00303744
LOC_Os04g28180	ribosomal protein, putative, expressed	0	0.000839973	0.00513548	0.010627	0.00368189	0.00415324
LOC_Os04g30130	retrotransposon protein, putative, unclassified, expressed	0	0	0	0	0.000151607	0
LOC_Os04g30780	eukaryotic translation initiation factor 3 subunit H, putative, expressed	0	0	0.00034492	0	0.000433163	0
LOC_Os04g31070	acyl-desaturase, chloroplast precursor, putative, expressed	0	0	0	0	0.000173265	0
LOC_Os04g31700	methylisocitrate lyase 2, putative, expressed	0	0	0.000728165	0.000956938	0.000649744	0.000588892
LOC_Os04g32020	2-oxoglutarate dehydrogenase E1 component, mitochondrial precursor, putative, expressed	9.10084e-05	0.000101815	0	0	0	0
LOC_Os04g32330	dihydrolipoyllysine-residue succinyltransferase component of 2-oxoglutarate dehydrogenase complex, mitochondrial precursor, putative, expressed	0.000182017	0	0	0.000402921	0.000173265	0.000247954
LOC_Os04g32560	ATP-dependent Clp protease ATP-binding subunit clpA homolog CD4B,chloroplast precursor, putative, expressed	0	0.000967241	0.000153298	0	0.000714719	0.000743863
LOC_Os04g32650	tRNA synthetase class II core domain containing protein, expressed	0	0.000127269	0	0	0.000108291	0
LOC_Os04g32660	cytochrome b-c1 complex subunit Rieske, mitochondrial precursor, putative, expressed	0	0	0	0	0.000259898	0
LOC_Os04g32950	calreticulin precursor protein, putative, expressed	0	0	0.000229947	0.000302191	0.000736377	0.000588892
LOC_Os04g33080	protein phosphatase 2C, putative, expressed	0	0	0.000229947	0	0	0
LOC_Os04g33210	ERD1 protein, chloroplast precursor, putative, expressed	0.000136513	0	0	0	0	0.000371932
LOC_Os04g33460	1,4-alpha-glucan-branching enzyme 2, chloroplast precursor, putative, expressed	0	0	0	0	0.000411505	0
LOC_Os04g33830	membrane protein, putative, expressed	0.000568802	0	0	0	0	0
LOC_Os04g34100	expressed protein	0	0	0	0	0.000324872	0
LOC_Os04g34240	histone H3, putative, expressed	0	0	0.00160963	0	0.000563112	0
LOC_Os04g35090	40S ribosomal protein S10, putative, expressed	0	0.0010436	0.00528877	0.00342483	0.00396344	0.00427721
LOC_Os04g35180	co-chaperone GrpE protein, putative, expressed	0	0.000356352	0	0	0	0
LOC_Os04g36700	proteasome subunit, putative, expressed	0	0	0	0	0.000173265	0.000247954
LOC_Os04g36760	enzyme of the cupin superfamily protein, putative, expressed	0.000500546	0	0	0	0	0
LOC_Os04g36859	signal peptidase complex subunit 2, putative, expressed	0	0	0	0	0.000389847	0
LOC_Os04g37720	pentatricopeptide, putative, expressed	0	0	0	0	0	0.000247954
LOC_Os04g38060	retrotransposon protein, putative, unclassified, expressed	0	0	0	0	0.000151607	0.00021696
LOC_Os04g38410	chlorophyll A-B binding protein, putative, expressed	0.00871405	0.00305445	0	0	0	0
LOC_Os04g38600	glyceraldehyde-3-phosphate dehydrogenase, putative, expressed	0.0114671	0.0105124	0	0	0	0
LOC_Os04g38870	14-3-3 protein, putative, expressed	0	0	0.0287433	0	0.00799186	0
LOC_Os04g38880	dynein light chain type 1 domain containing protein, expressed	0	0	0	0	0	0.000557897
LOC_Os04g38900	prohibitin, putative, expressed	0	0	0.0015713	0.000604382	0.00127783	0.000371932
LOC_Os04g39100	peroxidase precursor, putative, expressed	0	0	0.000383245	0.00110803	0	0
LOC_Os04g39110	GASR4 - Gibberellin-regulated GASA/GAST/Snakin family protein precursor, expressed	0	0	0	0	0.000736377	0.00105381
LOC_Os04g39700	60S ribosomal protein L6, putative, expressed	0	0	0.000574867	0	0.00116954	0
LOC_Os04g40850	26S proteasome non-ATPase regulatory subunit 6, putative, expressed	0	0	0	0	0.000606428	0.000557897
LOC_Os04g40950	glyceraldehyde-3-phosphate dehydrogenase, putative, expressed	0.00179742	0.00944333	0.0160579	0.0299169	0.0144027	0.0114989
LOC_Os04g41300	ribosome recycling factor, putative, expressed	0	0	0	0.000705112	0	0
LOC_Os04g41340	4-nitrophenylphosphatase, putative, expressed	0.00200218	0	0	0	0	0
LOC_Os04g42140	eukaryotic initiation factor iso-4F subunit p82-34, putative, expressed	0	0	0.000153298	0	8.66326e-05	0.000278949
LOC_Os04g42520	phosphoribosyl transferase, putative, expressed	0	0	0	0	0.000368189	0.000526903
LOC_Os04g44710	double-stranded RNA binding motif containing protein, expressed	0	0	0	0	0	0.000123977
LOC_Os04g45040	DEAD-box ATP-dependent RNA helicase, putative, expressed	0	0	0.000268271	0	0	0
LOC_Os04g45070	remorin, putative, expressed	0	0.000432713	0	0	0	0
LOC_Os04g45490	elongation factor, putative, expressed	0.000227521	0.000534528	0	0	0	0
LOC_Os04g46620	T-complex protein, putative, expressed	0	0	0.000498218	0.000302191	0.00179763	0.0016427
LOC_Os04g47220	aquaporin protein, putative, expressed	0	0.000661797	0	0	0	0
LOC_Os04g47690	HMG1/2, putative, expressed	0	0	0	0	0.000519796	0
LOC_Os04g48110	retrotransposon protein, putative, unclassified	0	0.000585435	0	0	0	0
LOC_Os04g48490	fasciclin-like arabinogalactan protein, putative, expressed	0.000182017	0	0.0018779	0.00246789	0.00194923	0.00192165
LOC_Os04g48770	ubiquitin fusion degradation protein, putative, expressed	0	0	0	0	0.000281556	0
LOC_Os04g51120	ENTH domain containing protein, expressed	0	0	0	0	0.000129949	0
LOC_Os04g51240	EF hand family protein, putative, expressed	0	0	0	0.0010073	0	0
LOC_Os04g51290	expressed protein	0	0	0	0	0	0.000123977
LOC_Os04g51300	peroxidase precursor, putative, expressed	0.00102384	0.000814519	0	0	0	0
LOC_Os04g51630	60S ribosomal protein L7, putative, expressed	0	0	0.00249109	0.0023168	0.00140778	0.00201463
LOC_Os04g51910	proteasome/cyclosome repeat containing protein, expressed	0	0	0	0	0.000303214	0
LOC_Os04g52260	LTPL124 - Protease inhibitor/seed storage/LTP family protein precursor, expressed	0.00125137	0.000636343	0	0	0	0
LOC_Os04g52270	coatomer subunit epsilon, putative, expressed	0	0	0.000459893	0.000604382	0.000541454	0.000371932
LOC_Os04g52361	ribosomal protein S17, putative, expressed	0	0	0.00624689	0.00236716	0.00101793	0.00244855
LOC_Os04g52960	nucleolin, putative, expressed	0	0	0.00126471	0.00105767	0.00116954	0.00065088
LOC_Os04g53210	hydroxyacid oxidase 1, putative, expressed	0	0.000763611	0.00034492	0	0	0
LOC_Os04g53230	aminomethyltransferase, putative, expressed	0.00480069	0.002749	0	0	0	0
LOC_Os04g53440	RNA recognition motif containing protein, putative, expressed	0	0	0.000268271	0.000352556	0.000324872	0.00021696
LOC_Os04g53640	peroxidase precursor, putative, expressed	0	0	0	0	0.000216581	0
LOC_Os04g54440	RNA binding protein, putative, expressed	0	0	0	0	0.000324872	0.000464914
LOC_Os04g54810	beta-D-xylosidase, putative, expressed	0.00011376	0	0	0	0.000411505	0.000774857
LOC_Os04g55720	D-3-phosphoglycerate dehydrogenase, chloroplast precursor, putative, expressed	0	0	0.000459893	0	0.000541454	0.000774857
LOC_Os04g56160	plasma membrane ATPase, putative, expressed	9.10084e-05	0.000814519	0.000153298	0	0.00058477	0.00021696
LOC_Os04g56180	peroxidase precursor, putative, expressed	0	0	0.000383245	0	0	0
LOC_Os04g56400	glutamine synthetase, catalytic domain containing protein, expressed	0.00675737	0.00488711	0	0	0	0
LOC_Os04g56646	MEE34, putative, expressed	0	0	0.000843138	0.00110803	0.000476479	0.000681875
LOC_Os04g57510	exostosin family domain containing protein, expressed	0	0.000178176	0	0	0	0
LOC_Os04g57590	DJ-1 family protein, putative, expressed	0.000204769	0	0	0	0	0
LOC_Os04g58110	pyruvate kinase, putative, expressed	0	0	0.000804814	0.000352556	0.00082301	0.000898835
LOC_Os04g58200	protochlorophyllide reductase A, chloroplast precursor, putative, expressed	0	0.000229083	0	0	0	0.000278949
LOC_Os04g58280	stem-specific protein TSJT1, putative, expressed	0	0	0	0	0.000498137	0.000712869
LOC_Os04g58640	cleavage and polyadenylation specificity factor subunit 5, putative, expressed	0	0	0	0	0	0.000495909
LOC_Os04g58710	AMP-binding domain containing protein, expressed	0.000159265	0	0	0	0	0
LOC_Os04g58800	ubiquitin-conjugating enzyme, putative, expressed	0	0	0	0	0	0.000712869
LOC_Os04g59040	soluble inorganic pyrophosphatase, putative, expressed	0	0	0	0	0.000736377	0
LOC_Os04g59150	peroxidase precursor, putative, expressed	0.000477794	0.000534528	0	0	0	0
LOC_Os04g59190	peroxidase precursor, putative, expressed	0.000250273	0.000279991	0.000843138	0	0	0.000681875
LOC_Os04g59260	peroxidase precursor, putative, expressed	0	0	0	0	0.00103959	0.00105381
LOC_Os04g59494	transportin-2, putative, expressed	0	7.63611e-05	0	0	0	0
LOC_Os05g01050	DNA-binding protein-related, putative, expressed	0	0	0	0	0.000563112	0
LOC_Os05g01270	peptidyl-prolyl cis-trans isomerase, putative, expressed	0.00348107	0.00389442	0	0	0	0
LOC_Os05g01450	eukaryotic translation initiation factor 3 subunit F, putative, expressed	0	0	0.000459893	0	0.000563112	0.000805852
LOC_Os05g01600	actin, putative, expressed	0	0	0	0.00790733	0	0
LOC_Os05g01820	cytochrome b5-like Heme/Steroid binding domain containing protein, expressed	0	0	0	0.00287081	0.00210084	0
LOC_Os05g01920	inhibitor I family protein, putative, expressed	0.00125137	0	0	0	0	0
LOC_Os05g01970	NAD dependent epimerase/dehydratase family protein, putative, expressed	0.000273025	0	0	0	0	0
LOC_Os05g02300	Core histone H2A/H2B/H3/H4 domain containing protein, putative, expressed	0.000523298	0	0	0	0	0
LOC_Os05g02520	cupin domain containing protein, expressed	0	0.000814519	0	0	0	0
LOC_Os05g02530	glutathione S-transferase, N-terminal domain containing protein, expressed	0	0.00292718	0.000919787	0	0.0011912	0.00120878
LOC_Os05g03400	expressed protein	0	0	0	0	8.66326e-05	0.000123977
LOC_Os05g04380	peroxidase precursor, putative, expressed	0.000750819	0.00193448	0	0	0	0
LOC_Os05g04510	S-adenosylmethionine synthetase, putative, expressed	0	0.00198539	0.00245277	0.00141022	0	0
LOC_Os05g04850	RNA recognition motif containing protein, putative, expressed	0	0	0	0	0.000368189	0
LOC_Os05g05300	CRS1/YhbY domain containing protein, putative, expressed	0.000136513	0.000152722	0	0	0.000129949	0.000185966
LOC_Os05g05470	T-complex protein, putative, expressed	0	0	0.00103476	0.000302191	0.00058477	0.000619886
LOC_Os05g05700	cullin, putative, expressed	0	0	0	0	0.000194923	0
LOC_Os05g05780	chromatin-remodeling complex ATPase chain, putative, expressed	0	0	0.000114973	0	0	0
LOC_Os05g05840	tRNA synthetase class II core domain containing protein, expressed	0	0	0	0	0.000173265	0.000123977
LOC_Os05g05860	retrotransposon protein, putative, unclassified, expressed	0	0	0	0	4.33163e-05	0
LOC_Os05g05950	TOC159, putative, expressed	0	0.000279991	0	0	6.49744e-05	9.29829e-05
LOC_Os05g06310	60S ribosomal protein L18-3, putative, expressed	0	0.000458167	0.00149465	0.000906573	0.00203587	0.00120878
LOC_Os05g06350	importin subunit alpha, putative, expressed	0	0	0.000766489	0.000654747	0.00136446	0.000619886
LOC_Os05g06430	OsPDIL2-1 protein disulfide isomerase PDIL2-1, expressed	0	0	0.00118806	0	0	0
LOC_Os05g06500	universal stress protein domain containing protein, putative, expressed	0	0	0	0	0.00101793	0.00145673
LOC_Os05g06540	expressed protein	0.000159265	0.000178176	0	0	0.000151607	0
LOC_Os05g06750	dihydrolipoyl dehydrogenase, mitochondrial precursor, putative, expressed	0	0	0.000268271	0	0	0
LOC_Os05g06770	40S ribosomal protein S27a, putative, expressed	0	0	0	0	0	0.00514505
LOC_Os05g07030	arginyl-tRNA synthetase, putative, expressed	0	0	0	0	0.000108291	0.000154971
LOC_Os05g07050	pre-mRNA-processing-splicing factor 8, putative, expressed	0	0	0	0	6.49744e-05	0
LOC_Os05g07680	KIP1, putative, expressed	0	0	0	0	0	0.000154971
LOC_Os05g07700	ribosomal protein, putative, expressed	0	0.00193448	0.00126471	0.00166205	0.00175431	0
LOC_Os05g07890	embryo-specific 3, putative, expressed	0	0	0	0	0.000433163	0.000619886
LOC_Os05g08840	DnaK family protein, putative, expressed	0	0	0.000651516	0	0	0.00065088
LOC_Os05g09490	peptidase, T1 family, putative, expressed	0	0	0.00107308	0.00141022	0.000952959	0.00086784
LOC_Os05g10210	HAD superfamily phosphatase, putative, expressed	0.00102384	0	0	0	0	0
LOC_Os05g11110	retrotransposon protein, putative, unclassified, expressed	0	0	0	0	4.33163e-05	0
LOC_Os05g11780	mitochondrial carrier protein, putative, expressed	0	0.000279991	0.000919787	0.000554017	0.00082301	0.000340937
LOC_Os05g13950	eukaryotic translation initiation factor 3 subunit E-interacting protein, putative, expressed	0	0	0	0	0	0.000371932
LOC_Os05g14590	MCM6 - Putative minichromosome maintenance MCM complex subunit 6, expressed	0	0	0.000153298	0.000201461	0	0
LOC_Os05g14730	cyclin-A1, putative, expressed	0	0	0.00034492	0	0	0
LOC_Os05g14940	transposon protein, putative, unclassified, expressed	0	0	0	0	0.000108291	0
LOC_Os05g15520	DNA-binding protein-related, putative, expressed	0	0	0	0	0.000541454	0.000774857
LOC_Os05g15600	expressed protein	0	0	0	0	0.00023824	0.000340937
LOC_Os05g15770	glycosyl hydrolase, putative, expressed	0.00163815	0.00234174	0	0	0	0
LOC_Os05g16660	WD domain, G-beta repeat domain containing protein, expressed	0	0.000254537	0.000843138	0.00110803	0.00106125	0.000681875
LOC_Os05g22614	PTAC16, putative, expressed	0.00141063	0.000814519	0	0	0	0
LOC_Os05g22940	acetyl-CoA carboxylase, putative, expressed	0	0.000738158	3.83245e-05	0	0.000389847	0.000185966
LOC_Os05g23620	cytochrome c1-1, heme protein, mitochondrial precursor, putative, expressed	0	0	0	0	0.000519796	0.000340937
LOC_Os05g23740	DnaK family protein, putative, expressed	0.00127412	0.0010436	0	0	0	0
LOC_Os05g24601	coatomer subunit delta, putative, expressed	0	0	0	0	0.000129949	0
LOC_Os05g24930	PPR repeat containing protein, expressed	9.10084e-05	0.000101815	0.000153298	0	8.66326e-05	0
LOC_Os05g24970	LSM domain containing protein, expressed	0	0	0	0	0.000693061	0.000991818
LOC_Os05g25850	superoxide dismutase, mitochondrial precursor, putative, expressed	0	0	0.000574867	0.000755477	0.000714719	0.00102281
LOC_Os05g25890	expressed protein	0	0.000127269	0	0	0	0
LOC_Os05g27940	40S ribosomal protein S7, putative, expressed	0	0	0	0	0.000801351	0.000526903
LOC_Os05g28190	ranBP1 domain containing protein, expressed	0	0	0	0	0.000173265	0
LOC_Os05g28280	peptidase, M24 family protein, putative, expressed	0	0.000229083	0.00107308	0.00322337	0.000606428	0.00158071
LOC_Os05g28290	ranBP1 domain containing protein, expressed	0	0	0	0.000805842	0.0011912	0.00105381
LOC_Os05g28510	importin subunit beta, putative, expressed	0	0	0.000153298	0	0.000758035	0.000371932
LOC_Os05g31000	nascent polypeptide-associated complex subunit alpha, putative, expressed	0	0	0.00233779	0.00186351	0.00132115	0.0027275
LOC_Os05g31750	annexin, putative, expressed	0	0.00127269	0	0	0	0
LOC_Os05g32220	L1P family of ribosomal proteins domain containing protein, expressed	0.000227521	0.000814519	0	0	0	0
LOC_Os05g33280	thylakoid lumen protein, putative, expressed	0.000477794	0	0	0	0	0
LOC_Os05g33380	fructose-bisphospate aldolase isozyme, putative, expressed	0	0.002749	0.00666846	0.00755477	0.0113272	0.00911232
LOC_Os05g33510	peptide methionine sulfoxide reductase msrB, putative, expressed	0.000341281	0	0	0	0	0
LOC_Os05g33560	expressed protein	0	0	0.000613191	0	0	0
LOC_Os05g33570	pyruvate, phosphate dikinase, chloroplast precursor, putative, expressed	0.000159265	0	0	0	0	0
LOC_Os05g34150	glutathione S-transferase, putative, expressed	0	0	0	0.000654747	0	0
LOC_Os05g34540	rab GDP dissociation inhibitor alpha, putative, expressed	0	0	0	0	0.00168934	0.00102281
LOC_Os05g35400	DnaK family protein, putative, expressed	0	0	0	0.00141022	0	0
LOC_Os05g35410	potassium channel AKT2/3, putative, expressed	0.00011376	0.000127269	0	0.000251826	0.000108291	0.000154971
LOC_Os05g35460	patellin protein, putative, expressed	0	0.000152722	0.00068984	0.000302191	0.000389847	0.000371932
LOC_Os05g36000	FabA-like domain containing protein, expressed	0	0	0	0	0.00034653	0
LOC_Os05g36120	polypyrimidine tract-binding protein, putative, expressed	0	0	0	0	0.000151607	0
LOC_Os05g37970	universal stress protein domain containing protein, putative, expressed	0	0	0	0	0	0.000557897
LOC_Os05g38150	amino acid kinase, putative, expressed	0	0	0	0	0.000433163	0.000464914
LOC_Os05g38230	oxidoreductase, aldo/keto reductase family protein, putative, expressed	0	0.000254537	0	0	0	0
LOC_Os05g38520	60S ribosomal protein L36-2, putative, expressed	0	0	0.00272104	0	0	0
LOC_Os05g38810	PWWP domain containing protein, expressed	4.55042e-05	0	7.66489e-05	0.00010073	0.000151607	0.000154971
LOC_Os05g39310	thiamine pyrophosphate enzyme, C-terminal TPP binding domain containing protein, expressed	0	0	0	0	0.000389847	0.000557897
LOC_Os05g39670	prenylated rab acceptor, putative, expressed	0	0	0.000651516	0	0.000368189	0
LOC_Os05g40420	2,3-bisphosphoglycerate-independent phosphoglycerate mutase, putative, expressed	0	0	0.00195455	0.0021657	0.00199255	0.000588892
LOC_Os05g41110	ribosomal protein L7Ae, putative, expressed	0	0	0	0	0.000563112	0
LOC_Os05g41640	phosphoglycerate kinase protein, putative, expressed	0.0104205	0.00974877	0	0	0	0.000464914
LOC_Os05g42230	universal stress protein domain containing protein, putative, expressed	0	0	0	0	0.00058477	0
LOC_Os05g44310	vesicle-fusing ATPase, putative, expressed	0	0	0	0	0.000108291	0.000154971
LOC_Os05g44710	expressed protein	0	0	0	0	0	0.00021696
LOC_Os05g45030	calcium homeostasis regulator CHoR1, putative, expressed	0	0.000330898	0	0	0	0
LOC_Os05g45430	TOO MANY MOUTHS precursor, putative, expressed	0	0	0	0	0.000151607	0
LOC_Os05g45660	plasminogen activator inhibitor 1 RNA-binding protein, putative, expressed	0	0	0	0	0.000194923	0.000588892
LOC_Os05g45950	outer mitochondrial membrane porin, putative, expressed	0.000295777	0.00068725	0.00314261	0.0066482	0.00229576	0.0032854
LOC_Os05g46230	NAP domain containing protein, putative, expressed	0	0	0	0.000453286	0.000411505	0.000898835
LOC_Os05g46290	T-complex protein, putative, expressed	0	0	0	0	0.000129949	0
LOC_Os05g46430	60S ribosomal protein L28-1, putative, expressed	0	0	0.00333423	0.00438177	0.0054362	0.0026965
LOC_Os05g46560	RAN GTPase-activating protein 1, putative, expressed	0	0	0	0	0.000129949	0.000185966
LOC_Os05g47470	VIP1 protein, putative, expressed	0	0	0	0	0.000389847	0.000557897
LOC_Os05g47890	WD domain, G-beta repeat domain containing protein, expressed	0	0	0	0.00171242	0	0
LOC_Os05g47980	ATP synthase, putative, expressed	0	0.002749	0.0051738	0	0.00519796	0.00418423
LOC_Os05g48320	60S ribosomal protein L37a, putative, expressed	0	0	0	0.00191388	0.00082301	0.00117778
LOC_Os05g48630	expressed protein	0.00131962	0.00147632	0	0	0	0
LOC_Os05g48855	GTP binding protein, putative, expressed	0	0	0	0	0.000303214	0
LOC_Os05g48980	ras-related protein, putative, expressed	0	0	0	0	0.0030538	0
LOC_Os05g49180	protein of unknown function DUF1296 domain containing protein, expressed	0	0	0	0	8.66326e-05	0.000123977
LOC_Os05g49200	aspartic proteinase oryzasin-1 precursor, putative, expressed	0	0	0.000536542	0.000352556	0.000151607	0.00021696
LOC_Os05g49800	ketol-acid reductoisomerase, chloroplast precursor, putative, expressed	0.000136513	0.000305445	0	0.000604382	0.000563112	0
LOC_Os05g49860	Core histone H2A/H2B/H3/H4 domain containing protein, putative, expressed	0	0	0.0100793	0.013246	0.00418002	0.0059819
LOC_Os05g49880	lactate/malate dehydrogenase, putative, expressed	0.00232071	0.00259628	0	0.00176278	0.00266395	0.00151872
LOC_Os05g49890	ras-related protein, putative, expressed	0	0.000814519	0.00387077	0.00377739	0.0054362	0.00406025
LOC_Os05g49910	expressed protein	0	0	0.000574867	0	0.000324872	0.000464914
LOC_Os05g50530	hAT dimerisation domain containing protein, expressed	0	0	0	0	8.66326e-05	0
LOC_Os05g51480	cleavage and polyadenylation specificity factor, putative, expressed	0	0	0	0	0.000194923	0
LOC_Os05g51530	vacuolar ATP synthase subunit C, putative, expressed	0	0.00020363	0	0	0	0
LOC_Os05g51700	nucleoside diphosphate kinase, putative, expressed	0	0	0	0	0.000324872	0
LOC_Os05g51760	transposon protein, putative, CACTA, En/Spm sub-class, expressed	0	0	0	0	0	0.000123977
LOC_Os05g51830	ZOS5-12 - C2H2 zinc finger protein, expressed	0	0	0.00352585	0.00277008	0.0011912	0.00170469
LOC_Os06g01210	plastocyanin, chloroplast precursor, putative, expressed	0.000568802	0.000636343	0	0	0	0
LOC_Os06g01370	DNA-binding protein-related, putative, expressed	0	0	0	0	0	0.00065088
LOC_Os06g01390	acyl-coenzyme A oxidase 1.2, peroxisomal, putative, expressed	0	0.000127269	0	0	0	0
LOC_Os06g01490	monocopper oxidase, putative, expressed	0	0	0	0	0.000129949	0
LOC_Os06g01500	IQ calmodulin-binding motif family protein, putative, expressed	0	0	0.000268271	0	0	0.00021696
LOC_Os06g01850	ferredoxin--NADP reductase, chloroplast precursor, putative, expressed	0.00277576	0.00178176	0	0	0	0
LOC_Os06g02144	6-phosphogluconate dehydrogenase, decarboxylating, putative, expressed	0	0	0	0	0.000324872	0.000712869
LOC_Os06g02240	RNA recognition motif containing protein, putative, expressed	0	0	0	0	0.000303214	0
LOC_Os06g02370	expressed protein	0	0	0	0	0.000259898	0.000371932
LOC_Os06g02380	T-complex protein, putative, expressed	0.0010921	0.00486166	0.00218449	0.000906573	0.00142944	0.00204562
LOC_Os06g02420	ATOZI1, putative, expressed	0	0	0.00176292	0	0	0
LOC_Os06g02510	ribosomal protein L13, putative, expressed	0.000523298	0.000585435	0	0	0	0
LOC_Os06g02780	aspartic protease, putative, expressed	0	0.000789065	0	0	0	0
LOC_Os06g02980	ATP synthase F1, epsilon subunit family protein, expressed	0.0038451	0.00218902	0	0	0	0
LOC_Os06g04270	transketolase, chloroplast precursor, putative, expressed	0.0086913	0.00641434	0.000536542	0.000453286	0.000801351	0.000278949
LOC_Os06g04290	S10/S20 domain containing ribosomal protein, putative, expressed	0	0	0.00241444	0.00141022	0.00236074	0.00195264
LOC_Os06g04800	peptidase, T1 family, putative, expressed	0	0	0	0	0.00155939	0.00154971
LOC_Os06g05660	NAP domain containing protein, putative, expressed	0	0	0.00068984	0.000453286	0.000389847	0.000557897
LOC_Os06g05880	profilin domain containing protein, expressed	0	0.00068725	0	0	0.00134281	0.000836846
LOC_Os06g06030	peptidase, T1 family, putative, expressed	0	0	0	0	0.0009313	0.000402926
LOC_Os06g06290	GDSL-like lipase/acylhydrolase, putative, expressed	0.00097834	0	0	0	0	0
LOC_Os06g07140	peptidase, T1 family, putative, expressed	0	0	0.000536542	0.000705112	0.00103959	0
LOC_Os06g07210	ribonucleoside-diphosphate reductase large subunit, putative, expressed	0	0	0	0	8.66326e-05	0
LOC_Os06g08080	inorganic H+ pyrophosphatase, putative, expressed	0	0	0	0	0.000671403	0.00043392
LOC_Os06g08670	glutathione peroxidase, putative, expressed	0.000341281	0	0	0	0	0
LOC_Os06g08770	ruvB-like 2, putative, expressed	0	0	0	0	0.000151607	0
LOC_Os06g09450	sucrose synthase, putative, expressed	0	0.000559982	0.00333423	0.00186351	0.00257732	0.00368832
LOC_Os06g09610	peroxiredoxin, putative, expressed	0.00100109	0.00111996	0	0	0	0
LOC_Os06g09630	3-oxoacyl-synthase, putative, expressed	0	0	0.000613191	0.000402921	0.000173265	0
LOC_Os06g09679	chaperonin, putative, expressed	0	0.00318171	0	0	0	0.00043392
LOC_Os06g11800	annexin, putative, expressed	0	0	0	0	0.000758035	0
LOC_Os06g12630	glutathione S-transferase, N-terminal domain containing protein, expressed	0.000614307	0	0	0	0	0
LOC_Os06g12910	XPA-binding protein 2, putative, expressed	0	0	0.000153298	0	0	0
LOC_Os06g13680	B12D protein, putative, expressed	0	0.00323262	0.00195455	0	0	0
LOC_Os06g13810	pyrophosphate--fructose 6-phosphate 1-phosphotransferase subunit beta, putative, expressed	0	0	0.000229947	0	0.000259898	0.000588892
LOC_Os06g13820	dynamin, putative, expressed	0	0	0.000153298	0	0	0
LOC_Os06g14270	retrotransposon protein, putative, unclassified	0	0.000381806	0	0.000755477	0.000324872	0.000464914
LOC_Os06g15400	expressed protein	0.00197943	0.00221447	0	0	0	0
LOC_Os06g15990	aldehyde dehydrogenase, putative, expressed	0.000295777	0.00068725	0	0	0	0
LOC_Os06g18670	anthocyanidin 3-O-glucosyltransferase, putative, expressed	0	0.00106906	0	0	0	0
LOC_Os06g20090	NUP155, putative, expressed	0	0	7.66489e-05	0	4.33163e-05	0
LOC_Os06g20370	microtubule associated protein, putative, expressed	0	0	0.000459893	0	0.000259898	0.000185966
LOC_Os06g21590	chlorophyll A-B binding protein, putative, expressed	0.00354933	0.00244356	0	0	0	0
LOC_Os06g22070	mitochondrial glycoprotein, putative, expressed	0	0	0	0	0.000281556	0
LOC_Os06g22960	aquaporin protein, putative, expressed	0.000341281	0.000381806	0	0	0.000324872	0.000464914
LOC_Os06g23240	retrotransposon protein, putative, Ty1-copia subclass, expressed	0.000318529	0	0	0	0	0
LOC_Os06g27410	retrotransposon protein, putative, unclassified, expressed	0	0	0	0	0.000324872	0
LOC_Os06g27880	retrotransposon protein, putative, unclassified, expressed	0	0	0	0	0	6.19886e-05
LOC_Os06g29180	erythronate-4-phosphate dehydrogenase domain containing protein, expressed	0	0.000229083	0	0	0	0
LOC_Os06g31210	methionyl-tRNA synthetase, putative, expressed	0	0	0	0	0	0.000123977
LOC_Os06g33530	protein phosphatase 2C, putative, expressed	0	0	0	0	0	0.000309943
LOC_Os06g34690	T-complex protein, putative, expressed	0	0	0.000728165	0.000654747	0.000736377	0.000588892
LOC_Os06g34790	DUF538 domain containing protein, putative, expressed	0	0.000559982	0.000843138	0	0.00175431	0.00251054
LOC_Os06g35814	ras-related protein, putative, expressed	0	0	0.00214617	0.00282045	0.00489474	0.00440119
LOC_Os06g36500	retrotransposon protein, putative, Ty1-copia subclass, expressed	0	0	0	0.000151095	0	0
LOC_Os06g36700	T-complex protein, putative, expressed	0	0	0.000229947	0	0.00058477	0.0010848
LOC_Os06g37160	transmembrane 9 superfamily member, putative, expressed	0	0	0	0	0.000108291	0
LOC_Os06g37240	expressed protein	0	0	0	0	0	0.000588892
LOC_Os06g37440	elongation factor 1-gamma, putative, expressed	0	0	0.000958111	0	0.00149441	0.00176667
LOC_Os06g38760	retrotransposon protein, putative, unclassified, expressed	0	0	0	0	6.49744e-05	0
LOC_Os06g39344	enoyl-CoA hydratase/isomerase family protein, putative, expressed	0.000182017	0	0	0	0	0
LOC_Os06g39708	photosystem II P680 chlorophyll A apoprotein, putative, expressed	0.0076447	0.00603253	0	0	0	0
LOC_Os06g39716	chloroplast 30S ribosomal protein S18, putative, expressed	0.000455042	0.000509074	0	0	0	0
LOC_Os06g39718	chloroplast 50S ribosomal protein L33, putative, expressed	0	0.00132359	0	0	0	0
LOC_Os06g39728	cytochrome b559 subunit alpha, putative	0.00721241	0.00806883	0	0	0	0
LOC_Os06g39760	WD domain, G-beta repeat domain containing protein, expressed	0	0	0.000383245	0	0.000216581	0
LOC_Os06g40170	phospholipase D, putative, expressed	0	0	0	0	0.000259898	0
LOC_Os06g40190	phospholipase D, putative, expressed	0	0	0	0	0.000173265	0
LOC_Os06g40600	elongation factor, putative, expressed	0	0	0	0	0.000216581	9.29829e-05
LOC_Os06g40640	fructose-bisphospate aldolase isozyme, putative, expressed	0.00409538	0.0034617	0	0	0	0
LOC_Os06g43570	peptidase, T1 family, putative, expressed	0	0.000254537	0	0	0	0
LOC_Os06g43760	tRNA synthetase class I, putative, expressed	0	0	0.000114973	0.000151095	6.49744e-05	9.29829e-05
LOC_Os06g43850	ATP synthase F1, delta subunit family protein, putative, expressed	0	0	0	0	0.000324872	0
LOC_Os06g45060	expressed protein	0	0	0.000843138	0.00110803	0	0
LOC_Os06g45120	ATP synthase, putative, expressed	0	0	0	0	0.00023824	0.000929829
LOC_Os06g45710	phosphoglycerate kinase protein, putative, expressed	0	0.00167995	0.00310428	0.00201461	0.00333535	0.00477312
LOC_Os06g45820	OsFtsH2 FtsH protease, homologue of AtFtsH2/8, expressed	0.000796323	0.000712704	0	0	0	0
LOC_Os06g45830	expressed protein	0	0	0	0	0	0.000123977
LOC_Os06g46000	tubulin/FtsZ domain containing protein, putative, expressed	0	0	0	0	0.0115438	0.0179767
LOC_Os06g46436	photosystem I iron-sulfur center, putative, expressed	0.011285	0.012625	0	0	0	0
LOC_Os06g46930	ribosomal protein L24, putative, expressed	0.000409538	0	0	0	0	0
LOC_Os06g47320	T-complex protein, putative, expressed	0	0	0.000498218	0.000654747	0.000433163	0.0010848
LOC_Os06g47600	thaumatin family domain containing protein, expressed	0	0	0	0	0.000671403	0
LOC_Os06g48360	retrotransposon protein, putative, Ty3-gypsy subclass	0	0	0.000498218	0	0	0
LOC_Os06g48640	proteasome/cyclosome repeat containing protein, expressed	0	0.000101815	0	0	0	0
LOC_Os06g48750	DEAD-box ATP-dependent RNA helicase, putative, expressed	0	0	0.00812478	0	0.00569609	0.00657079
LOC_Os06g48780	60S acidic ribosomal protein, putative, expressed	0	0.000839973	0.00521213	0	0.00166768	0
LOC_Os06g49110	delta-aminolevulinic acid dehydratase, chloroplast precursor, putative, expressed	0.000386786	0.00020363	0	0	0	0
LOC_Os06g49480	peptidyl-prolyl cis-trans isomerase, putative, expressed	0	0.000407259	0.00306596	0.00277008	0.0011912	0.00105381
LOC_Os06g49770	LTPL86 - Protease inhibitor/seed storage/LTP family protein precursor, expressed	0	0	0	0	0.000454821	0
LOC_Os06g50300	heat shock protein, putative, expressed	0	0.000101815	0.000843138	0.00130949	0.00158104	0.00114679
LOC_Os06g50490	expressed protein	0	0	0	0	0	0.00021696
LOC_Os06g51029	OsFtsH1 FtsH protease, homologue of AtFtsH1/5, expressed	0.000364033	0	0	0	0	0
LOC_Os06g51220	HMG1/2, putative, expressed	0.000523298	0.000585435	0.00191622	0.00251826	0.00184094	0.00263452
LOC_Os06g51410	OsPOP15 - Putative Prolyl Oligopeptidase homologue, expressed	0	0	0	0	8.66326e-05	0.000123977
LOC_Os07g01020	SOR/SNZ family protein, putative, expressed	0.000523298	0.000279991	0	0	0	0
LOC_Os07g01660	dirigent, putative, expressed	0	0.000407259	0	0	0	0
LOC_Os07g01760	aminotransferase, classes I and II, domain containing protein, expressed	0.00313979	0.000559982	0	0	0	0
LOC_Os07g01870	ribosomal protein L13, putative, expressed	0	0.00089088	0.00134136	0	0	0.0010848
LOC_Os07g03070	tetratricopeptide repeat containing protein, putative, expressed	0	0	0	0	0.000151607	0
LOC_Os07g03230	eukaryotic translation initiation factor 3 subunit C, putative, expressed	0	0	0.000574867	0.000554017	0.000887984	0.000712869
LOC_Os07g04060	expressed protein	0.00011376	0	0	0	0	0
LOC_Os07g04210	Ser/Thr protein phosphatase family protein, putative, expressed	0	0	0	0.000151095	0	0
LOC_Os07g04240	succinate dehydrogenase flavoprotein subunit,mitochondrial precursor, putative, expressed	0	0	0	0	0.000368189	0.000154971
LOC_Os07g04280	expressed protein	0	0	0	0	0.000216581	0.000309943
LOC_Os07g04840	PsbP, putative, expressed	0.0162677	0.00974877	0	0	0	0
LOC_Os07g04990	oxidoreductase, aldo/keto reductase family protein, putative, expressed	0.000204769	0	0	0	0	0
LOC_Os07g05480	photosystem I reaction center subunit, chloroplast precursor, putative, expressed	0.00250273	0.00430168	0	0	0	0
LOC_Os07g05580	ribosomal protein L7Ae, putative, expressed	0	0	0.00379412	0.00292118	0.00467816	0.00468014
LOC_Os07g05820	hydroxyacid oxidase 1, putative, expressed	0.00805424	0.00486166	0	0	0	0
LOC_Os07g06450	RNA recognition motif containing protein, putative, expressed	0	0.000254537	0	0	0	0
LOC_Os07g06590	ML domain protein, putative, expressed	0.00054605	0.000610889	0	0	0.00114788	0.0016427
LOC_Os07g06950	ubiquitin carboxyl-terminal hydrolase, putative, expressed	0	0	0	0	6.49744e-05	0
LOC_Os07g07530	expressed protein	0	0	0	0	0	0.000619886
LOC_Os07g08030	ribose-5-phosphate isomerase A, putative, expressed	0.00373134	0.00111996	0	0	0	0
LOC_Os07g08330	ribosomal protein L4, putative, expressed	0.000386786	0.00313081	0.00237612	0.000856208	0.000368189	0.000836846
LOC_Os07g08340	pyruvate kinase, putative, expressed	0	0	0	0	0.000129949	0
LOC_Os07g08660	40S ribosomal protein S15, putative, expressed	0	0	0	0	0.00106125	0
LOC_Os07g08710	AT hook-containing DNA-binding protein, putative, expressed	0	0	0.000498218	0	0.000281556	0.000402926
LOC_Os07g08840	thioredoxin, putative, expressed	0	0.00463258	0.00114973	0.00151095	0.002534	0.00210761
LOC_Os07g08970	uncharacterized protein ycf45, putative, expressed	0	0.000127269	0	0	0	0
LOC_Os07g09000	WD domain, G-beta repeat domain containing protein, expressed	0	0	0	0	0.000194923	0
LOC_Os07g09060	aldehyde dehydrogenase, putative, expressed	0	0	0	0	0.000281556	0
LOC_Os07g09680	ras-related protein, putative, expressed	0	0	0.00306596	0	0	0
LOC_Os07g09750	expressed protein	0	0	0	0	0.000216581	0
LOC_Os07g09814	OsFBX221 - F-box domain containing protein, expressed	0	0	0	0	0.000173265	0
LOC_Os07g10150	coatomer subunit gamma-2, putative, expressed	0	0	0.000459893	0	0.000259898	0.000371932
LOC_Os07g10250	DEAD-box ATP-dependent RNA helicase 52B, putative, expressed	0	0	0	0	0.000129949	0
LOC_Os07g10720	40S ribosomal protein S15a, putative, expressed	0	0	0.0157897	0	0	0
LOC_Os07g10830	dolichyl-diphosphooligosaccharide--protein glycosyltransferase 48 kDasubunit precursor, putative, expressed	0	0	0.000306596	0	0.000173265	0.000495909
LOC_Os07g11110	NAD dependent epimerase/dehydratase family protein, putative, expressed	0.0027075	0.00173085	0	0	0	0
LOC_Os07g12110	eukaryotic translation initiation factor 3 subunit E, putative, expressed	0	0	0	0	0.000151607	0.00021696
LOC_Os07g12170	ADP-ribosylation factor, putative, expressed	0	0	0	0	0.00110457	0
LOC_Os07g13270	SNF7 domain containing protein, putative, expressed	0	0	0	0	0.000324872	0
LOC_Os07g14270	calreticulin precursor protein, putative, expressed	0	0.000610889	0.000919787	0	0.00140778	0.00201463
LOC_Os07g15880	mitochondrial prohibitin complex protein 2, putative, expressed	0	0	0.00214617	0.000604382	0.00311877	0.00123977
LOC_Os07g23990	tetratricopeptide repeat domain containing protein, putative, expressed	0	5.09074e-05	0	0	0	0
LOC_Os07g25420	26S proteasome non-ATPase regulatory subunit 8, putative, expressed	0	0	0	0	0.000887984	0.00127077
LOC_Os07g25430	photosystem I reaction center subunit IV A, chloroplast precursor, putative, expressed	0.00329905	0.00244356	0	0	0	0
LOC_Os07g25970	retrotransposon protein, putative, unclassified, expressed	0	0	0	0	0.000519796	0.000743863
LOC_Os07g26690	aquaporin protein, putative, expressed	0	0.00106906	0	0.000604382	0.000259898	0.000371932
LOC_Os07g26740	60S ribosomal protein L44, putative, expressed	0	0	0	0	0.000693061	0.000991818
LOC_Os07g28610	expressed protein	0.000568802	0	0	0	0	0
LOC_Os07g30150	phosphoribosyl transferase, putative, expressed	0	0	0	0	0.000411505	0
LOC_Os07g30790	ubiquinol-cytochrome C chaperone family protein, putative, expressed	0	0	0	0	0.00023824	0.000340937
LOC_Os07g30970	nucleoside diphosphate kinase, putative, expressed	0.00195668	0.00218902	0	0	0.00110457	0
LOC_Os07g31310	PPR repeat domain containing protein, putative, expressed	0	0	0	0	0	0.000278949
LOC_Os07g31370	ras-related protein, putative, expressed	0	0	0	0	0.00181928	0
LOC_Os07g31720	GTPase activating protein, putative, expressed	0	0.00114542	0	0	0	0
LOC_Os07g32880	ATP synthase gamma chain, putative, expressed	0.00382235	0.00427622	0	0	0	0
LOC_Os07g33240	endoribonuclease, putative, expressed	0	0	0.000766489	0	0.00162436	0.00139474
LOC_Os07g33340	DEAD-box ATP-dependent RNA helicase, putative, expressed	0	0	0.000153298	0	0	0
LOC_Os07g33660	expressed protein	0	0.000534528	0	0	0	0
LOC_Os07g34570	FAD dependent oxidoreductase domain containing protein, expressed	0	0	0.000383245	0	0	0
LOC_Os07g36080	oxygen evolving enhancer protein 3 domain containing protein, expressed	0.00832727	0.00761066	0	0	0	0
LOC_Os07g36130	core histone H2A/H2B/H3/H4, putative, expressed	0	0	0.00245277	0	0	0
LOC_Os07g36140	core histone H2A/H2B/H3/H4, putative, expressed	0	0	0.00245277	0	0	0
LOC_Os07g36940	eukaryotic translation initiation factor 4G, putative, expressed	0	0	0	0.00010073	0	0
LOC_Os07g37030	cytochrome b6-f complex iron-sulfur subunit, chloroplast precursor, putative, expressed	0.00245723	0.002749	0	0	0	0
LOC_Os07g37240	chlorophyll A-B binding protein, putative, expressed	0.00769021	0.0030799	0	0	0	0
LOC_Os07g37250	THYLAKOID FORMATION1, chloroplast precursor, putative, expressed	0.000273025	0.000305445	0	0	0	0
LOC_Os07g37310	uncharacterized secreted protein, putative, expressed	0.000295777	0	0	0	0	0
LOC_Os07g37550	chlorophyll A-B binding protein, putative, expressed	0.00552876	0.0051671	0	0	0	0
LOC_Os07g37640	IKI3 family protein, expressed	0	0	0	0	0	6.19886e-05
LOC_Os07g37750	ATMIN7, putative, expressed	0	0	7.66489e-05	0	8.66326e-05	6.19886e-05
LOC_Os07g38730	tubulin/FtsZ domain containing protein, putative, expressed	0	0	0.00663013	0.00604382	0.00829507	0.00737664
LOC_Os07g38760	HEAT repeat family protein, putative, expressed	0	0	0.000229947	0	0.000129949	0.000185966
LOC_Os07g38960	chlorophyll A-B binding protein, putative, expressed	0.00257099	0.00287627	0	0	0	0
LOC_Os07g38970	succinyl-CoA ligase subunit alpha-2, mitochondrial precursor, putative, expressed	0	0	0.000881462	0.0011584	0.000779693	0
LOC_Os07g39810	lipase class 3 family protein, putative, expressed	0	0	0	0	0.000281556	0
LOC_Os07g40580	eukaryotic translation initiation factor 5A, putative, expressed	0	0	0	0	0.00175431	0
LOC_Os07g41740	PHD finger protein, putative, expressed	0	0	0	0	0.000259898	0
LOC_Os07g41820	stress responsive A/B Barrel domain containing protein, expressed	0	0.000254537	0	0	0.000216581	0.000309943
LOC_Os07g42300	elongation factor protein, putative, expressed	0	0.000356352	0.00256774	0.00337446	0.00316209	0.00359534
LOC_Os07g42450	ribosomal protein S2, putative, expressed	0	0	0	0	0.00244737	0.00350236
LOC_Os07g42600	aminotransferase, classes I and II, domain containing protein, expressed	0	0	0	0	0.000129949	0
LOC_Os07g42950	40S ribosomal protein S6, putative, expressed	0	0.00162904	0.00245277	0	0.00138612	0.00198364
LOC_Os07g42960	phospho-2-dehydro-3-deoxyheptonate aldolase, chloroplast precursor, putative, expressed	0	0	0.000229947	0	0	0
LOC_Os07g43810	RNA recognition motif containing protein, putative, expressed	0	0.00117087	0	0	0	0
LOC_Os07g44040	ras-related protein, putative, expressed	0	0	0	0	0.00116954	0
LOC_Os07g44620	eukaryotic translation initiation factor 6, putative, expressed	0	0	0	0	0	0.00043392
LOC_Os07g45180	transposon protein, putative, unclassified, expressed	6.82563e-05	7.63611e-05	0	0	0	0
LOC_Os07g46010	retrotransposon protein, putative, unclassified, expressed	0	0	0	0	0.000433163	0
LOC_Os07g46370	WD domain, G-beta repeat domain containing protein, expressed	0	0	0.000114973	0	0.000194923	0.000185966
LOC_Os07g46460	ferredoxin-dependent glutamate synthase, chloroplast precursor, putative, expressed	0.0114443	0.00661797	0	0	0	0
LOC_Os07g46480	eukaryotic aspartyl protease domain containing protein, expressed	0	0	0.000651516	0.000856208	0.000173265	0
LOC_Os07g46750	elongation factor protein, putative, expressed	0.000364033	0.00089088	0.00421569	0.00554017	0.0023824	0.00251054
LOC_Os07g46770	expressed protein	0	0	0	0	0	0.000185966
LOC_Os07g46790	4-alpha-glucanotransferase, putative, expressed	0	0	0	0	6.49744e-05	0
LOC_Os07g47500	histone-arginine methyltransferase CARM1, putative, expressed	0	0	0	0	0.000129949	0
LOC_Os07g47710	60S ribosomal protein L22-2, putative, expressed	0	0	0.00237612	0.00135986	0.00227411	0.000836846
LOC_Os07g48040	peroxidase precursor, putative, expressed	0.000250273	0	0	0	0	0
LOC_Os07g48490	stress responsive protein, putative, expressed	0	0	0	0.0010073	0	0.000619886
LOC_Os07g49400	OsAPx2 - Cytosolic Ascorbate Peroxidase encoding gene 4,5,6,8, expressed	0.000682563	0.00175631	0	0	0.00257732	0.00285148
LOC_Os07g49500	retrotransposon protein, putative, unclassified, expressed	0	0	0	0	0	6.19886e-05
LOC_Os07g49520	2-oxoglutarate dehydrogenase E1 component, mitochondrial precursor, putative, expressed	0	0	0	0	6.49744e-05	9.29829e-05
LOC_Os08g01380	2Fe-2S iron-sulfur cluster binding domain containing protein, expressed	0.00339006	0.00147632	0	0	0	0
LOC_Os08g01600	polygalacturonase, putative, expressed	0	0	0	0	0.000151607	0.00021696
LOC_Os08g01660	mago nashi, putative, expressed	0	0	0.000766489	0	0	0.000619886
LOC_Os08g01930	KH domain-containing protein, putative, expressed	0	0	0	0	0.000108291	0
LOC_Os08g02120	kinase, pfkB family, putative, expressed	0	0.00677069	0.0101943	0.00861244	0.00433163	0.00530002
LOC_Os08g02130	RNA recognition motif containing protein, putative, expressed	0	0	0	0	8.66326e-05	0
LOC_Os08g02340	60S acidic ribosomal protein, putative, expressed	0	0.000916334	0.00137968	0.00181315	0.000779693	0
LOC_Os08g02400	40S ribosomal protein S13, putative, expressed	0	0	0	0.00251826	0	0.00154971
LOC_Os08g02410	40S ribosomal protein S13, putative, expressed	0	0	0.00482888	0.00251826	0.00184094	0
LOC_Os08g02440	expressed protein	0	0	0	0	0.000108291	0
LOC_Os08g02690	MA3 domain containing protein, expressed	0	0	0	0	0.000433163	0.000309943
LOC_Os08g03290	glyceraldehyde-3-phosphate dehydrogenase, putative, expressed	0.0027075	0.00570163	0.00636186	0.00977084	0.00307546	0.00440119
LOC_Os08g03520	retrotransposon protein, putative, Ty1-copia subclass, expressed	0	0.000509074	0.00582532	0.00372702	0.0043966	0.00471113
LOC_Os08g03640	60S acidic ribosomal protein P0, putative, expressed	0.000250273	0.000585435	0.00590197	0.00775623	0.00333535	0.00210761
LOC_Os08g04280	actin, putative, expressed	0	0	0	0	0.000476479	0
LOC_Os08g06040	60S ribosomal protein L34, putative, expressed	0.000659811	0.000738158	0	0	0	0
LOC_Os08g06100	O-methyltransferase, putative, expressed	0	0.00180721	0	0	0	0
LOC_Os08g06470	transmembrane 9 superfamily member, putative, expressed	0	0	0	0	0.00023824	0.000340937
LOC_Os08g06480	lissencephaly type-1-like homology motif, putative, expressed	0	0	0	0.000151095	0.000129949	0.000185966
LOC_Os08g09200	aconitate hydratase protein, putative, expressed	0	0	0.0017246	0.00130949	0.00192758	0.00185966
LOC_Os08g09250	glyoxalase family protein, putative, expressed	0.000250273	0.000992695	0.00206952	0.00463359	0.00199255	0.00353335
LOC_Os08g09350	gar2, putative, expressed	0	0	0	0	0.00058477	0.0010848
LOC_Os08g09940	GTP-binding protein, putative, expressed	0	0	0.000306596	0	0.000368189	0.000526903
LOC_Os08g10020	photosystem II 10 kDa polypeptide, chloroplast precursor, putative, expressed	0.00561977	0.00435258	0	0	0	0
LOC_Os08g10570	bifunctional purine biosynthesis protein purH, putative, expressed	0	0	0	0	0.000129949	0
LOC_Os08g12820	proteasome/cyclosome repeat containing protein, expressed	0	0	0	0	0	0.00021696
LOC_Os08g13690	60S ribosomal protein L7, putative, expressed	0	0.000712704	0.0053271	0.00327373	0.00188426	0.00344037
LOC_Os08g14440	uridylyltransferase-related, putative, expressed	0.000591554	0.000305445	0	0	0	0
LOC_Os08g15030	aspartate carbamoyltransferase, putative, expressed	0	0	0	0	0.000194923	0.000278949
LOC_Os08g15204	thioredoxin domain-containing protein 9, putative, expressed	0	0	0	0	0	0.000495909
LOC_Os08g17160	plastocyanin-like domain containing protein, putative, expressed	0	0	0	0.0010073	0.000433163	0.000619886
LOC_Os08g18110	alpha-soluble NSF attachment protein, putative, expressed	0	0	0	0	0.000259898	0.000371932
LOC_Os08g19850	threonyl-tRNA synthetase, mitochondrial precursor, putative, expressed	0	0	0	0.000201461	0.000194923	0
LOC_Os08g22864	sec8 exocyst complex component specific domain containing protein, expressed	0	0	0	0	6.49744e-05	0
LOC_Os08g23180	fasciclin-like arabinogalactan protein 8 precursor, putative, expressed	0	0	0	0	0	0.000278949
LOC_Os08g23710	ribosomal protein L7Ae, putative, expressed	0	0	0.00103476	0	0	0
LOC_Os08g23810	enoyl-acyl-carrier-protein reductase NADH, chloroplast precursor, expressed	0	0.000254537	0.000383245	0.000503651	0	0.000309943
LOC_Os08g24310	receptor-like protein kinase precursor, putative, expressed	0	0	0	0	0	9.29829e-05
LOC_Os08g25390	bifunctional aspartokinase/homoserine dehydrogenase, chloroplast precursor, putative, expressed	0	0	0	0	8.66326e-05	0
LOC_Os08g25900	PsbP, putative, expressed	0.000295777	0.000330898	0	0	0	0
LOC_Os08g27070	co-chaperone protein SBA1, putative, expressed	0	0.000432713	0.00137968	0.000856208	0.00127783	0.00182866
LOC_Os08g27840	phosphoenolpyruvate carboxylase, putative, expressed	0	7.63611e-05	0	0	6.49744e-05	0
LOC_Os08g29170	dehydrogenase, putative, expressed	0.00286676	0.00111996	0	0	0	0
LOC_Os08g30810	puromycin-sensitive aminopeptidase, putative, expressed	0	0	0	0	8.66326e-05	0.000123977
LOC_Os08g33190	linker histone H1 and H5 family protein, expressed	0	0	0	0	0.000173265	0
LOC_Os08g33370	14-3-3 protein, putative, expressed	0	0.00727976	0.0408922	0.0537396	0.0201854	0.0122118
LOC_Os08g33820	chlorophyll A-B binding protein, putative, expressed	0.00273025	0.00381806	0	0	0	0.00043392
LOC_Os08g34150	OsTIL-2 Temperature-induced lipocalin-2, expressed	0	0.000483621	0	0	0	0
LOC_Os08g34210	aldehyde dehydrogenase, putative, expressed	0.00136513	0.000356352	0	0	0	0
LOC_Os08g34310	ZOS8-05 - C2H2 zinc finger protein, expressed	0	0	0.000268271	0	0	0
LOC_Os08g34720	D-3-phosphoglycerate dehydrogenase, chloroplast precursor, putative, expressed	0	0	0.000459893	0	0.000541454	0.000557897
LOC_Os08g35740	12-oxophytodienoate reductase, putative, expressed	0	0	0	0.000453286	0	0
LOC_Os08g35760	Cupin domain containing protein, expressed	0.00141063	0.000967241	0	0	0	0
LOC_Os08g36150	activator of 90 kDa heat shock protein ATPase homolog, putative, expressed	0	0	0	0	0.000216581	0.000309943
LOC_Os08g37490	14-3-3 protein, putative, expressed	0.00191118	0	0.0128004	0.0196928	0.00519796	0.00622985
LOC_Os08g39140	heat shock protein, putative, expressed	0.00011376	0.00109451	0	0	0.00829507	0.00886437
LOC_Os08g39300	aminotransferase, putative, expressed	0.00207044	0.00193448	0	0	0	0
LOC_Os08g39430	thylakoid lumenal 19 kDa protein, chloroplast precursor, putative, expressed	0.000341281	0	0	0	0	0
LOC_Os08g41290	AIR12, putative, expressed	0	0	0	0	0.000324872	0
LOC_Os08g41300	60S ribosomal protein L32, putative, expressed	0	0	0.000958111	0.00125913	0	0.000774857
LOC_Os08g41340	ras-related protein, putative, expressed	0	0	0.000613191	0	0	0.00105381
LOC_Os08g41390	peptidyl-prolyl isomerase, putative, expressed	0	0	0.00122638	0.00120876	0.00138612	0.00120878
LOC_Os08g41460	expressed protein	0.000227521	0.000254537	0	0	0	0
LOC_Os08g41810	ribosomal protein L22, putative, expressed	0	0	0.00068984	0	0	0
LOC_Os08g41990	aminotransferase, putative, expressed	0.000341281	0.00165449	0	0	0	0
LOC_Os08g42000	nuclear transport factor, putative, expressed	0	0	0	0	0.0014511	0.000898835
LOC_Os08g43060	expressed protein	0	0	0	0	8.66326e-05	0
LOC_Os08g43190	dehydrogenase, putative, expressed	0.000204769	0	0	0	0	0
LOC_Os08g43540	peptidase, T1 family, putative, expressed	0	0	0.000843138	0.000554017	0.00108291	0.000681875
LOC_Os08g43560	OsAPx4 - Peroxisomal Ascorbate Peroxidase encoding gene 5,8,9, expressed	0.000910084	0.000636343	0	0.000604382	0.000541454	0.000371932
LOC_Os08g43640	26S proteasome non-ATPase regulatory subunit 3, putative, expressed	0	0	0.000268271	0	0.000151607	0
LOC_Os08g44290	RNA recognition motif containing protein, putative, expressed	0	0.000279991	0	0	0	0
LOC_Os08g44450	L1P family of ribosomal proteins domain containing protein, expressed	0	0	0.00298931	0.00166205	0	0.0032544
LOC_Os08g44480	40S ribosomal protein S25, putative, expressed	0	0.000839973	0.00808646	0.010627	0.00456987	0.00415324
LOC_Os08g44530	dihydroxy-acid dehydratase, putative, expressed	0	0	0	0	0	0.000185966
LOC_Os08g44680	photosystem I reaction center subunit II, chloroplast precursor, putative, expressed	0.010921	0.0122178	0	0	0	0
LOC_Os08g44750	auxin-induced protein 5NG4, putative, expressed	0	0	0	0	0.000194923	0
LOC_Os08g44770	copper/zinc superoxide dismutase, putative, expressed	0	0.0023672	0	0	0	0
LOC_Os08g44840	transferase family protein, putative, expressed	0	0	0	0	0.00034653	0
LOC_Os08g44860	aminopeptidase, putative, expressed	0.000159265	0.000178176	0	0	0.000281556	0
LOC_Os09g02700	polyadenylate-binding protein, putative, expressed	0	0	0.000421569	0.000251826	0.00023824	0
LOC_Os09g04110	coatomer alpha subunit, putative, expressed	0	0	0.000114973	0	0.000108291	0
LOC_Os09g04850	retrotransposon protein, putative, unclassified, expressed	0	0	0.000153298	0	0	0
LOC_Os09g04890	histone-lysine N-methyltransferase, H3 lysine-4 specific ATX1, putative, expressed	0	0	0	0	6.49744e-05	0
LOC_Os09g07000	retrotransposon protein, putative, Ty3-gypsy subclass, expressed	0	0	0.000153298	0	0	0
LOC_Os09g07510	HEAT repeat family protein, putative, expressed	0	0	0.000421569	0.000554017	0.00155939	0.00120878
LOC_Os09g07570	ferredoxin-thioredoxin reductase catalytic chain, chloroplast precursor, putative, expressed	0.000523298	0	0	0	0	0
LOC_Os09g07830	acetyl-CoA acetyltransferase, cytosolic, putative, expressed	0	0	0.00034492	0	0.000649744	0.00127077
LOC_Os09g08430	ribosomal protein L22, putative, expressed	0	0.000509074	0.00164795	0.0021657	0.000433163	0
LOC_Os09g08910	ATP synthase, putative, expressed	0.000477794	0.000967241	0.00302763	0.00241753	0.00225245	0.00176667
LOC_Os09g10600	enoyl-acyl-carrier-protein reductase NADH, chloroplast precursor, expressed	0	0	0	0	0.000216581	0
LOC_Os09g10750	rhodanese-like, putative, expressed	0.000341281	0	0	0	0	0
LOC_Os09g10760	RNA recognition motif containing protein, putative, expressed	0	0.000356352	0	0	0	0
LOC_Os09g10940	ras-related protein, putative, expressed	0	0	0	0	0.00164602	0
LOC_Os09g12570	ubiquitin-conjugating enzyme, putative, expressed	0	0	0	0	0.00112622	0
LOC_Os09g12600	phosphate/phosphate translocator, putative, expressed	0	0	0	0	0.000194923	0
LOC_Os09g17740	chlorophyll A-B binding protein, putative, expressed	0.0081225	0.0064907	0	0	0	0
LOC_Os09g17810	leucine zipper protein-like, putative, expressed	0	0	0	0	0.000108291	0.000154971
LOC_Os09g19380	receptor-like protein kinase precursor, putative, expressed	0	0	0	0	0	0.000402926
LOC_Os09g19734	isochorismate synthase 1, chloroplast precursor, putative, expressed	0	0.000101815	0.000498218	0.000654747	0.000606428	0.000557897
LOC_Os09g21110	leucyl-tRNA synthetase, cytoplasmic, putative, expressed	0	0	0	0	0	0.000185966
LOC_Os09g22240	hypothetical protein	0	0	0	0	0	0.000526903
LOC_Os09g23160	annexin, putative, expressed	0	0	0	0	0	0.000309943
LOC_Os09g23540	dehydrogenase, putative, expressed	0.000182017	0	0	0	0	0
LOC_Os09g23730	HMG-Y-related protein A, putative, expressed	0	0.000458167	0	0.000906573	0.00082301	0.000557897
LOC_Os09g27420	formate--tetrahydrofolate ligase, putative, expressed	0	0.000127269	0	0	0	0
LOC_Os09g27830	OsPDIL2-3 protein disulfide isomerase PDIL2-3, expressed	0	0	0	0	0.000173265	0
LOC_Os09g27930	ubiquitin fusion protein, putative, expressed	0.00122861	0	0	0	0	0
LOC_Os09g29080	expressed protein	0	0	0	0.0010073	0	0
LOC_Os09g29310	zinc finger, C3HC4 type domain containing protein, expressed	0	0	0	0	0.000194923	0
LOC_Os09g29840	heat shock protein, putative, expressed	0	0.000127269	0	0	0	0
LOC_Os09g30340	photosystem I reaction center subunit, chloroplast precursor, putative, expressed	0.00336731	0.00376715	0	0	0	0
LOC_Os09g30412	heat shock protein, putative, expressed	0	0	0.00559537	0.00679929	0.0115438	0.0112199
LOC_Os09g30418	heat shock protein, putative, expressed	0	0	0	0	0.00827341	0
LOC_Os09g31180	ribosomal protein L6, putative, expressed	0	0	0.00643851	0.0108789	0.00363857	0
LOC_Os09g31486	DnaK family protein, putative, expressed	0	0	0	0	0.000476479	0
LOC_Os09g32650	leucyl-tRNA synthetase, cytoplasmic, putative, expressed	0	0	0	0	0.000194923	0
LOC_Os09g32800	peptidase, T1 family, putative, expressed	0	0	0	0.00166205	0.00168934	0.000464914
LOC_Os09g33480	DAG protein, chloroplast precursor, putative, expressed	0	0	0	0	0.000194923	0
LOC_Os09g33500	transketolase, putative, expressed	0	0	0	0	0.000194923	0
LOC_Os09g33810	ankyrin repeat domain containing protein, putative, expressed	0	0	0	0	0.000216581	0
LOC_Os09g33986	peptidase, T1 family, putative, expressed	0	0	0	0	0.00188426	0.00139474
LOC_Os09g34140	expressed protein	0.000728067	0	0	0	0	0
LOC_Os09g35970	6-phosphogluconolactonase, putative, expressed	0	0	0	0	0.00023824	0
LOC_Os09g36040	rhodanese-like domain containing protein, putative, expressed	0.000341281	0	0	0	0	0
LOC_Os09g36450	triosephosphate isomerase, chloroplast precursor, putative, expressed	0.0037996	0.00425077	0	0	0.000519796	0
LOC_Os09g36680	ribonuclease T2 family domain containing protein, expressed	0	0.00277445	0	0	0	0
LOC_Os09g36700	ribonuclease T2 family domain containing protein, expressed	0	0.000330898	0	0	0	0
LOC_Os09g36740	tetratricopeptide repeat domain containing protein, expressed	0	0	0	0	0.000151607	0.00021696
LOC_Os09g36830	Skp1 family, dimerisation domain containing protein, expressed	0	0	0	0	0.000433163	0
LOC_Os09g37600	lysM domain-containing GPI-anchored protein precursor, putative, expressed	0	0	0.00034492	0	0.000433163	0
LOC_Os09g38030	UTP--glucose-1-phosphate uridylyltransferase, putative, expressed	0.000955588	0.00160358	0.00199287	0.00211534	0.0039851	0.00402926
LOC_Os09g39380	monodehydroascorbate reductase, putative, expressed	0	0	0.000306596	0	0	0
LOC_Os09g39390	oxidoreductase, aldo/keto reductase family protein, putative, expressed	0.000204769	0	0	0	0	0
LOC_Os09g39420	WD domain, G-beta repeat domain containing protein, expressed	0	0	0	0	6.49744e-05	9.29829e-05
LOC_Os09g39780	peptidyl-prolyl cis-trans isomerase, putative, expressed	0	0	0	0	0.000952959	0.00136375
LOC_Os10g01080	SOR/SNZ family protein, putative, expressed	0	0	0	0	0	0.000340937
LOC_Os10g02040	peroxidase precursor, putative, expressed	0.000773571	0.000865426	0	0	0	0
LOC_Os10g08550	enolase, putative, expressed	0.000523298	0.00221447	0.0195071	0.0198942	0.0129949	0.0102281
LOC_Os10g10244	alanyl-tRNA synthetase, putative, expressed	0	0	0.000114973	0.000151095	0.000216581	9.29829e-05
LOC_Os10g15210	retrotransposon protein, putative, unclassified, expressed	0	0	0	0	0	0.000154971
LOC_Os10g17280	ATP synthase gamma chain, putative, expressed	0	0.000279991	0.00134136	0	0	0.000340937
LOC_Os10g18340	expressed protein	0.000523298	0.000585435	0	0	0	0
LOC_Os10g18560	retrotransposon protein, putative, Ty3-gypsy subclass, expressed	6.82563e-05	0	0	0	0	0
LOC_Os10g21212	photosystem II 44 kDa reaction center protein, putative, expressed	0.00509647	0.00514165	0	0	0	0
LOC_Os10g21230	ATP synthase C chain, putative, expressed	0.00116036	0.00129814	0	0	0	0
LOC_Os10g21248	photosystem I P700 chlorophyll a apoprotein A2, putative, expressed	0.00175191	0	0	0	0	0
LOC_Os10g21266	ATP synthase subunit beta, putative, expressed	0.0500091	0.0317662	0	0	0	0
LOC_Os10g21268	ribulose bisphosphate carboxylase large chain precursor, putative, expressed	0.0855479	0.067936	0	0	0	0
LOC_Os10g21314	chloroplast 50S ribosomal protein L20, putative, expressed	0	0.00068725	0	0	0	0
LOC_Os10g22380	glutamyl-tRNA synthetase, cytoplasmic, putative, expressed	0	0	0	0	0.000194923	0
LOC_Os10g25780	FAD-linked oxidoreductase protein, putative, expressed	0	0	0	0	0	0.000154971
LOC_Os10g27174	40S ribosomal protein S28, putative, expressed	0.00127412	0.00363988	0.0054804	0.00720222	0.00602097	0.00861641
LOC_Os10g27190	40S ribosomal protein S17, putative, expressed	0	0.000610889	0.0020312	0.00266935	0.00192758	0.00275849
LOC_Os10g28580	CAF1 family ribonuclease containing protein, expressed	0	0	0	0	0	0.000123977
LOC_Os10g30580	cell division control protein 48 homolog E, putative, expressed	0	0	0.00287433	0.0021657	0.00350862	0.00254153
LOC_Os10g30640	translin, putative, expressed	0	0	0	0	0.00116954	0.000340937
LOC_Os10g30860	nicotiana lesion-inducing like, putative, expressed	0	0	0	0	0.000368189	0.000526903
LOC_Os10g32550	T-complex protein, putative, expressed	0	0.000127269	0.0020312	0	0.00216581	0.00247954
LOC_Os10g32880	WD domain, G-beta repeat domain containing protein, expressed	0	0	0	0	0.000303214	0.00021696
LOC_Os10g32970	eukaryotic translation initiation factor, putative, expressed	0	0	0	0	0.00034653	0
LOC_Os10g33800	lactate/malate dehydrogenase, putative, expressed	0.00186567	0.00773793	0.00766489	0.00861244	0.00316209	0.0037813
LOC_Os10g34710	myosin-2 heavy chain, non muscle, putative, expressed	0	7.63611e-05	0	0	0	0
LOC_Os10g35010	ATTIC110/TIC110, putative, expressed	0	0.000127269	0	0	0.000216581	0
LOC_Os10g35030	IAP100, putative, expressed	0.00259374	0.000916334	0	0	0	0
LOC_Os10g35110	alpha-galactosidase precursor, putative, expressed	0.000182017	0	0	0	0	0.000247954
LOC_Os10g35370	oxidoreductase, short chain dehydrogenase/reductase family domain containing family, expressed	0.000273025	0.00101815	0	0	0	0
LOC_Os10g35380	expressed protein	0	0	0	0	8.66326e-05	0
LOC_Os10g35720	OsGrx_S17 - glutaredoxin subgroup II, expressed	0	0	0	0	0	0.00021696
LOC_Os10g35810	thylakoid lumenal protein, putative, expressed	0.000750819	0	0	0	0	0
LOC_Os10g36170	LTPL160 - Protease inhibitor/seed storage/LTP family protein precursor, expressed	0	0.0010436	0	0	0	0
LOC_Os10g36650	actin, putative, expressed	0	0.0017054	0.00444564	0	0.00714719	0.0048661
LOC_Os10g37110	transposon protein, putative, unclassified, expressed	0	0	0	0	0.000129949	0
LOC_Os10g37180	glycine cleavage system H protein, putative, expressed	0.000500546	0.00124723	0	0	0	0
LOC_Os10g37230	expressed protein	0	0	0.000459893	0	0	0
LOC_Os10g38700	glutathione S-transferase, putative, expressed	0.000341281	0	0	0	0	0
LOC_Os10g38710	glutathione S-transferase, putative, expressed	0.000341281	0.000381806	0	0	0	0
LOC_Os10g39740	glutathione S-transferase, putative, expressed	0	0	0.000996436	0	0.000259898	0
LOC_Os10g41400	peptide methionine sulfoxide reductase, putative, expressed	0.00102384	0.000712704	0	0	0	0
LOC_Os10g41410	nucleoside diphosphate kinase, putative, expressed	0	0	0.00954279	0.00654747	0.0119336	0.0132966
LOC_Os10g41960	eukaryotic translation initiation factor 3 subunit B, putative, expressed	0	0	0.000153298	0	0.000519796	0.000588892
LOC_Os10g41999	RALFL27 - Rapid ALkalinization Factor RALF family protein precursor, expressed	0	0	0	0.00156132	0	0
LOC_Os10g42100	pyruvate kinase, putative, expressed	0	0	0	0	0	0.000185966
LOC_Os10g42299	mitochondrial carrier protein, putative, expressed	0.000568802	0	0	0	0	0
LOC_Os11g01300	protein transport protein Sec61 subunit beta, putative, expressed	0	0	0.001418	0	0.00190592	0.0027275
LOC_Os11g01380	clathrin heavy chain, putative, expressed	0.000182017	0.00122178	0.00107308	0.0011584	0.00142944	0.00123977
LOC_Os11g01510	ubiquitin-activating enzyme, putative, expressed	0	0	0.000114973	0.000151095	0	0.00086784
LOC_Os11g02270	expressed protein	0	0	0	0	0	0.000247954
LOC_Os11g02350	LTPL25 - Protease inhibitor/seed storage/LTP family protein precursor, expressed	0	0.000814519	0	0	0	0
LOC_Os11g02369	LTPL7 - Protease inhibitor/seed storage/LTP family protein precursor, expressed	0.000750819	0	0	0	0	0
LOC_Os11g02389	protease inhibitor/seed storage/LTP family, putative, expressed	0.00179742	0.00201084	0	0	0	0
LOC_Os11g02424	LTPL9 - Protease inhibitor/seed storage/LTP family protein precursor, expressed	0	0.00195994	0	0	0	0
LOC_Os11g02440	chalcone--flavonone isomerase, putative, expressed	0	0.000407259	0	0	0	0
LOC_Os11g02450	elongation factor P, putative, expressed	0	0.000381806	0	0	0	0
LOC_Os11g03280	transposon protein, putative, unclassified, expressed	9.10084e-05	0	0	0	0	0
LOC_Os11g03400	ribosomal protein, putative, expressed	0	0.000585435	0.0068984	0.00428104	0.00184094	0.00263452
LOC_Os11g03470	bifunctional aspartokinase/homoserine dehydrogenase, putative, expressed	0	0	0	0	0.000194923	0
LOC_Os11g04670	2-isopropylmalate synthase B, putative, expressed	0	0	0.000191622	0	0	0.000340937
LOC_Os11g05110	pyruvate kinase, putative, expressed	0	0	0.000498218	0.000654747	0.000281556	0.000402926
LOC_Os11g05290	stress responsive A/B Barrel domain containing protein, expressed	0	0	0	0.00161168	0	0
LOC_Os11g05562	40S ribosomal protein S25, putative, expressed	0	0	0	0	0.00296717	0.00241756
LOC_Os11g06390	actin, putative, expressed	0	0	0.00402407	0	0.00764533	0.00495909
LOC_Os11g06720	abscisic stress-ripening, putative, expressed	0	0.00529437	0	0	0	0
LOC_Os11g06750	ribosomal protein L3, putative, expressed	0.000182017	0.00020363	0.000306596	0	0	0
LOC_Os11g07020	fructose-bisphospate aldolase isozyme, putative, expressed	0.00919185	0.00827246	0	0	0	0
LOC_Os11g07280	coatomer subunit beta-1, putative, expressed	0	0	0.000421569	0.000352556	0.000671403	0.000712869
LOC_Os11g07910	transmembrane 9 superfamily member, putative, expressed	0	0	0	0	0.000108291	0
LOC_Os11g09280	OsPDIL1-1 protein disulfide isomerase PDIL1-1, expressed	0	0.000534528	0.00176292	0.0023168	0.00121286	0.00114679
LOC_Os11g10480	dehydrogenase, putative, expressed	0	0	0.000728165	0	0.000628086	0.000278949
LOC_Os11g11390	ribosomal protein, putative, expressed	0	0	0	0	0	0.000991818
LOC_Os11g12730	transposon protein, putative, CACTA, En/Spm sub-class, expressed	0	0	0	0	4.33163e-05	0
LOC_Os11g13890	chlorophyll A-B binding protein, putative, expressed	0.00507372	0.00475984	0	0	0	0
LOC_Os11g14220	tubulin/FtsZ domain containing protein, putative, expressed	0	0	0.017476	0.0192395	0	0.0118398
LOC_Os11g20790	adenylate kinase, putative, expressed	0	0	0	0	0.000303214	0
LOC_Os11g21990	expressed protein	0	0.00020363	0.000306596	0.000402921	0.000758035	0.00142574
LOC_Os11g24170	CC-NBS-LRR protein, putative, expressed	0	0	7.66489e-05	0.00010073	4.33163e-05	0
LOC_Os11g24560	protein transport protein, putative, expressed	0	0	0	0	8.66326e-05	0
LOC_Os11g26850	erythronate-4-phosphate dehydrogenase, putative, expressed	0.00054605	0.00442895	0.00528877	0.00392848	0.00920471	0.00824448
LOC_Os11g26860	serine hydroxymethyltransferase, mitochondrial precursor, putative, expressed	0	0	0	0	0.000281556	0
LOC_Os11g29190	40S ribosomal protein S5, putative, expressed	0	0.0030799	0	0	0	0
LOC_Os11g29380	MCM2 - Putative minichromosome maintenance MCM complex subunit 2, expressed	0	0	0	0	0.000389847	0
LOC_Os11g30000	retrotransposon protein, putative, unclassified, expressed	9.10084e-05	0	0	0	0	0
LOC_Os11g31900	acyl carrier protein, putative, expressed	0.000568802	0.000636343	0	0	0	0
LOC_Os11g33270	glycosyl hydrolases family 16, putative, expressed	0	0	0.000421569	0.0011584	0.000498137	0
LOC_Os11g34450	14-3-3 protein, putative, expressed	0	0	0.0171694	0.0141526	0.0149225	0.0138854
LOC_Os11g37890	NAD dependent epimerase/dehydratase family protein, putative, expressed	0	0.000229083	0	0	0	0
LOC_Os11g38260	PAP fibrillin family domain containing protein, expressed	0.0010466	0.000330898	0	0	0	0
LOC_Os11g38650	UDP-glucoronosyl/UDP-glucosyl transferase, putative, expressed	0	0.000178176	0	0	0	0
LOC_Os11g39730	NB-ARC domain containing protein, expressed	0	0	0	0	6.49744e-05	0
LOC_Os11g40140	peptidase, T1 family, putative, expressed	0	0	0.00118806	0.00156132	0.00108291	0.000960823
LOC_Os11g41080	hypothetical protein	0	0	0	0	0	0.000774857
LOC_Os11g41110	transposon protein, putative, Ac/Ds sub-class, expressed	0	0	0	0	0	0.000154971
LOC_Os11g42500	dirigent, putative, expressed	0	0.000789065	0	0	0	0
LOC_Os11g42550	dirigent, putative, expressed	0	0.00124723	0	0	0	0
LOC_Os11g43250	Leucine Rich Repeat family protein, expressed	0	0	0.000153298	0	0	0
LOC_Os11g43900	translationally-controlled tumor protein, putative, expressed	0	0	0.0017246	0.0010073	0.000433163	0.00139474
LOC_Os11g45840	expressed protein	0	0	0	0	0.000108291	0
LOC_Os11g45980	NBS-LRR type disease resistance protein, putative, expressed	0	0	0	0	0.000173265	0
LOC_Os11g47760	DnaK family protein, putative, expressed	0	0	0.0111907	0.0119365	0.00994109	0.005424
LOC_Os11g47970	AAA-type ATPase family protein, putative, expressed	0.0229796	0.0174867	0	0	0	0
LOC_Os11g48080	SOR/SNZ family protein, putative, expressed	0	0	0	0	0.000216581	0
LOC_Os11g48110	phenylalanine ammonia-lyase, putative, expressed	0.000341281	0	0	0	0	0
LOC_Os12g01520	ubiquitin-activating enzyme, putative, expressed	0	0	0	0	0.000758035	0
LOC_Os12g01530	ferritin-1, chloroplast precursor, putative, expressed	0.000295777	0	0.000498218	0	0	0
LOC_Os12g01700	inactive receptor kinase At2g26730 precursor, putative, expressed	0	0	0	0	8.66326e-05	0
LOC_Os12g02310	LTPL11 - Protease inhibitor/seed storage/LTP family protein precursor, expressed	0	0.00198539	0	0	0	0
LOC_Os12g04250	retrotransposon protein, putative, Ty3-gypsy subclass, expressed	0.000250273	0.000279991	0	0	0	0
LOC_Os12g04440	2-isopropylmalate synthase B, putative, expressed	0	0	0	0	0.00023824	0
LOC_Os12g04640	transporter, major facilitator superfamily domain containing protein, expressed	0	0	0	0	0.000194923	0
LOC_Os12g05430	ribosomal protein L24, putative, expressed	0	0	0	0.00256862	0	0
LOC_Os12g06740	OsFBX440 - F-box domain containing protein, expressed	0	0	0	0	0.000173265	0
LOC_Os12g07180	transposon protein, putative, Pong sub-class, expressed	0.000159265	0	0.000268271	0	0.000151607	0.00021696
LOC_Os12g07740	eukaryotic translation initiation factor 2 subunit gamma, putative, expressed	0	0	0.000268271	0.000352556	0.000324872	0.000743863
LOC_Os12g08730	thioredoxin, putative, expressed	0.00466418	0.000509074	0	0	0	0
LOC_Os12g08770	photosystem I reaction center subunit N, chloroplast precursor, putative, expressed	0.00443666	0.00351261	0	0	0	0
LOC_Os12g10580	ribulose bisphosphate carboxylase large chain precursor, putative, expressed	0.00894157	0.00717795	0	0	0	0
LOC_Os12g12850	ATP-dependent Clp protease ATP-binding subunit clpA homolog,chloroplast precursor, putative, expressed	0	0	0	0.000352556	0	0
LOC_Os12g13320	argininosuccinate synthase, chloroplast precursor, putative, expressed	0	0	0	0.000352556	0.000151607	0.000464914
LOC_Os12g14070	DnaK family protein, putative, expressed	0	0.000712704	0	0	0	0
LOC_Os12g14440	Jacalin-like lectin domain containing protein, putative, expressed	0	0.000279991	0	0	0	0
LOC_Os12g14930	ATP synthase protein MI25, putative, expressed	0	0.000941787	0.001418	0.00302191	0.00129949	0.00185966
LOC_Os12g17600	ribulose bisphosphate carboxylase small chain, chloroplast precursor, putative, expressed	0.156557	0.101968	0	0	0	0
LOC_Os12g17910	T-complex protein, putative, expressed	0.00043229	0.00399623	0	0	0	0.000836846
LOC_Os12g18880	mago nashi, putative, expressed	0	0	0	0	0.000454821	0
LOC_Os12g21798	40S ribosomal protein S3a, putative, expressed	0	0	0.00402407	0	0	0
LOC_Os12g22030	serine hydroxymethyltransferase, mitochondrial precursor, putative, expressed	0.000136513	0.000330898	0.000498218	0.000302191	0.000281556	0.000185966
LOC_Os12g23180	3-beta hydroxysteroid dehydrogenase/isomerase family protein, putative, expressed	0.00532399	0.00297808	0	0	0	0
LOC_Os12g23200	photosystem I reaction center subunit XI, chloroplast precursor, putative, expressed	0.000841827	0	0	0	0	0
LOC_Os12g25690	UDP-glucose 6-dehydrogenase, putative, expressed	0	0	0.000268271	0	0	0
LOC_Os12g25710	bifunctional aminoacyl-tRNA synthetase, putative, expressed	0	0	0	0	0	0.00086784
LOC_Os12g30540	ubiquitin carboxyl-terminal hydrolase, putative, expressed	0	0	0	0	0.000129949	0
LOC_Os12g31330	hypothetical protein	0	0	0	0	0.000952959	0
LOC_Os12g32986	heat shock protein, putative, expressed	0	0	0	0	0.000368189	0
LOC_Os12g33470	expressed protein	0	0	0.000996436	0	0	0
LOC_Os12g33954	ribosomal protein S2, putative, expressed	0	0.000178176	0.000536542	0.000352556	0.000151607	0.00021696
LOC_Os12g33958	NADH-ubiquinone oxidoreductase 49 kDa subunit, putative, expressed	0	0	0.000306596	0.000402921	0	0.000526903
LOC_Os12g34018	ATP synthase protein YMF19, putative, expressed	0	0.000534528	0	0	0.00101793	0.00065088
LOC_Os12g34108	ATP synthase protein 9, mitochondrial, putative, expressed	0.000682563	0.000763611	0	0	0	0
LOC_Os12g35630	elongation factor TS family protein, expressed	0.00097834	0.00155268	0	0	0	0
LOC_Os12g36194	nucleoside diphosphate kinase, putative, expressed	0.00129687	0.00089088	0	0	0	0
LOC_Os12g36380	retrotransposon protein, putative, unclassified	0	0	0	0	0	0.000154971
LOC_Os12g36880	pathogenesis-related Bet v I family protein, putative, expressed	0	0	0	0	0	0.000712869
LOC_Os12g37870	ATP-grasp domain containing protein, expressed	0	0	0.000306596	0	0	0
LOC_Os12g38000	60S ribosomal protein L8, putative, expressed	0.000295777	0.000712704	0.00107308	0.00141022	0.000281556	0.00201463
LOC_Os12g38110	importin subunit beta, putative, expressed	0	0	0	0	0.000259898	0.000247954
LOC_Os12g38120	thaumatin family domain containing protein, expressed	0	0	0	0	0	0.000495909
LOC_Os12g38140	expressed protein	0	0	0	0	0.00521961	0.00154971
LOC_Os12g38150	osmotin, putative, expressed	0	0.000407259	0.00130303	0	0.000736377	0.00247954
LOC_Os12g38170	osmotin, putative, expressed	0.00179742	0.000865426	0	0	0	0
LOC_Os12g38640	expressed protein	0.00100109	0	0	0	0	0
LOC_Os12g39860	phosphoribosyl transferase, putative, expressed	0	0	0	0	0	0.000464914
LOC_Os12g42060	OsWAK128b - OsWAK receptor-like protein kinase, expressed	0	0	0	0	0.000151607	0
LOC_Os12g42140	G-patch domain containing protein, putative, expressed	0	0	0	0	8.66326e-05	0.000123977
LOC_Os12g42230	transketolase, putative, expressed	0	0.000229083	0	0	0	0
LOC_Os12g42550	methyl-CpG binding domain containing protein, putative, expressed	0	0	0.000459893	0	0	0
LOC_Os12g42820	SWITCH1 splice variant S, putative, expressed	0.000182017	0	0	0	0	0
LOC_Os12g42876	5-methyltetrahydropteroyltriglutamate--homocysteine methyltransferase, putative, expressed	0	0.0020872	0	0	0	0
LOC_Os12g42884	5-methyltetrahydropteroyltriglutamate--homocysteine methyltransferase, putative, expressed	0.00043229	0	0.00256774	0.00236716	0.00361691	0.00278949
LOC_Os12g42980	cysteine synthase, putative, expressed	0.000204769	0	0	0	0.000194923	0
LOC_Os12g43600	RNA recognition motif containing protein, expressed	0.00054605	0.00231629	0.00206952	0	0.010071	0.00427721
LOC_Os12g44150	plasma membrane ATPase, putative, expressed	0	0	0	0	0.000324872	0
		0	0	0	0	4.33163e-05	0
