# Supplementary material for: DNA methylation is reconfigured at the onset of reproduction in rice shoot apical meristem
Source: Nat Commun. 2020 Aug 14;11:4079. doi: 10.1038/s41467-020-17963-2 (PMC7429860; doi:10.1038/s41467-020-17963-2)
Supplement: Supplementary file 6 — Supplementary Data 2 [file 41467_2020_17963_MOESM6_ESM.xlsx]

## Sheet: Sheet3
	Leaf						SAM-Veg						SAM-Rep
	Replicate 1			Replicate 2			Replicate 1			Replicate 2			Replicate 1			Replicate 2
Gene ID	Score	Number of peptides	Sequence coverage	Score	Number of peptides	Sequence coverage	Score	Number of peptides	Sequence coverage	Score	Number of peptides	Sequence coverage	Score	Number of peptides	Sequence coverage	Score	Number of peptides	Sequence coverage
LOC_Os03g50290	92	5	20	225	12	43.5	592	19	73.1	491	19	72.7	453	17	65.8	372	16	76.9
LOC_Os08g33370	-	-	-	231	11	36.7	549	18	67.2	583	16	67.2	470	16	68.8	265	11	55.1
LOC_Os02g36974	-	-	-	206	11	31.3	434	16	60.3	331	13	50.4	261	13	61.8	155	8	55.3
LOC_Os04g38870	-	-	-	-	-	-	426	16	48.9	-	-	-	265	11	56.9	-	-	-
LOC_Os10g08550	68	3	14.2	314	9	32.5	986	20	64	905	18	61.5	852	22	74.4	413	15	58.8
LOC_Os01g61920	94	3	27.2	267	8	38.8	265	6	57.3	227	5	45.6	138	5	45.6	143	5	46.6
LOC_Os11g14220	-	-	-	-	-	-	859	19	56.8	789	18	49.7	-	-	-	513	17	59
LOC_Os11g34450	-	-	-	-	-	-	369	13	58.1	287	10	43.4	375	14	73.2	295	12	60
LOC_Os04g40950	204	6	22	573	18	67.7	659	14	71.8	675	17	76.9	940	16	80.1	821	13	78.6
LOC_Os07g10720	-	-	-	-	-	-	180	7	56.9	-	-	-	-	-	-	-	-	-
LOC_Os03g17690	80	2	13.2	187	6	50.4	425	12	63.2	348	10	63.2	322	10	68.4	401	10	66.4
LOC_Os08g37490	100	5	22	-	-	-	352	11	33.7	387	11	40.5	200	9	57.2	149	8	39.8
LOC_Os11g47760	-	-	-	-	-	-	978	25	52.4	857	23	49.2	923	28	54.7	679	17	47.5
LOC_Os02g07060	-	-	-	313	7	17	651	17	45.6	540	17	45.6	-	-	-	802	22	64.7
LOC_Os01g18050	-	-	-	-	-	-	690	17	55.7	545	16	45	732	21	67.1	601	19	60
LOC_Os03g08010	330	8	26.8	708	27	39.1	582	17	43.6	525	16	43.6	743	19	48.1	729	15	48.5
LOC_Os08g02120	-	-	-	466	13	55.1	417	13	52.1	401	10	38.7	279	11	38.4	273	9	34.2
LOC_Os05g49860	-	-	-	-	-	-	247	6	50.7	250	6	50.7	119	5	45.4	151	5	50
LOC_Os01g06010	-	-	-	-	-	-	264	6	47.7	266	6	47.7	-	-	-	-	-	-
LOC_Os10g41410	-	-	-	-	-	-	217	5	31.8	139	4	35.8	218	8	50.3	174	7	48.3
LOC_Os02g07260	77	3	13.2	321	9	29.6	672	13	44	471	12	38.8	549	16	61.2	478	15	59.2
LOC_Os01g67860	118	4	15.6	416	14	49.7	412	12	40.2	349	12	50.6	658	16	70.7	695	15	64.5
LOC_Os03g58050	-	-	-	142	4	27	209	6	47.4	119	4	32.2	190	7	42.8	126	7	42.8
LOC_Os01g22490	-	-	-	-	-	-	443	5	39.4	288	4	35.5	299	6	39.4	-	-	-
LOC_Os06g48750	-	-	-	-	-	-	590	15	46.4	-	-	-	620	16	57.2	553	13	55.3
LOC_Os08g44480	-	-	-	39	1	16.7	101	4	39.8	131	4	38.9	116	4	50.9	78	3	48.1
LOC_Os02g02890	39	1	7	223	6	50	251	6	38.4	246	6	51.2	285	8	56.4	202	7	61.6
LOC_Os02g40880	22	1	13.4	57	2	13.4	175	5	29.1	159	3	23.1	189	7	56	139	6	44
LOC_Os10g33800	259	6	38.9	532	14	50.9	421	10	47.3	400	9	41.9	536	8	48.2	237	7	32.5
LOC_Os01g25610	-	-	-	-	-	-	256	9	37.4	214	6	28.3	140	5	24.5	-	-	-
LOC_Os02g32030	40	3	7.1	203	7	14.8	906	25	52.3	611	20	36.3	879	27	51.4	622	24	42.6
LOC_Os11g03400	-	-	-	63	1	6.7	124	5	27.5	133	3	27.5	106	3	25.5	101	3	34.9
LOC_Os05g33380	-	-	-	183	8	24.6	389	10	32.4	324	10	35.8	727	17	69.3	618	13	51.1
LOC_Os07g38730	-	-	-	-	-	-	340	13	36.4	303	11	24	531	17	53.3	314	13	39.3
LOC_Os09g31180	-	-	-	-	-	-	169	6	38.9	196	6	53.7	253	4	50	-	-	-
LOC_Os08g03290	329	8	44.2	519	15	46	394	8	40.7	367	10	39.2	581	8	56.1	541	8	45.4
LOC_Os03g28330	-	-	-	560	18	25.1	938	23	39.6	792	16	27.7	1179	32	47.1	1210	33	47.2
LOC_Os04g52361	-	-	-	-	-	-	122	5	40.4	59	2	14.3	40	2	23.6	49	3	37.9
LOC_Os01g01060	-	-	-	-	-	-	247	5	31	222	5	23	100	6	37.5	96	7	41.5
LOC_Os08g03640	68	1	6.3	102	2	10.3	399	8	36.4	431	8	44.8	267	8	43.9	216	5	32.6
LOC_Os08g03520	-	-	-	74	1	11.2	237	5	52.8	151	3	33	294	6	64.5	241	5	62.9
LOC_Os02g38920	-	-	-	401	12	27	379	8	29.5	392	10	32.9	957	13	57.3	812	13	62.6
LOC_Os09g30412	-	-	-	-	-	-	874	18	31.9	623	19	29.3	1053	32	52.8	763	24	44.8
LOC_Os10g27174	37	1	16.9	67	2	29.2	73	2	29.2	85	2	29.2	89	3	44.6	93	3	40
LOC_Os08g13690	-	-	-	84	2	8.6	123	7	34.7	122	4	18.4	89	4	34.3	112	5	28.6
LOC_Os11g26850	151	3	15.8	544	16	33.8	469	12	33.1	320	8	18	646	19	49.8	548	15	51.1
LOC_Os04g35090	-	-	-	60	2	24.6	138	5	35.5	73	3	28.4	91	5	48.6	99	5	39.9
LOC_Os02g41590	-	-	-	412	10	32	418	9	34.6	266	6	31.7	303	7	45.7	264	8	39
LOC_Os06g48780	-	-	-	35	1	7.6	95	3	26.9	-	-	-	49	2	29.4	-	-	-
LOC_Os03g50885	200	5	17.2	375	12	31.6	577	10	42.7	490	10	40.1	790	16	71.4	477	10	50.9
LOC_Os05g47980	-	-	-	319	14	38.6	467	13	48	-	-	-	566	16	58.5	422	12	44.7
LOC_Os04g28180	-	-	-	59	2	14	261	6	43.4	305	7	43.4	268	6	40.3	157	5	36.7
LOC_Os03g21040	-	-	-	44	2	11.8	285	9	39.7	237	8	39.7	319	10	48.6	347	10	48.9
LOC_Os01g24690	-	-	-	-	-	-	127	4	31.6	135	4	31.6	79	5	42.3	41	1	15.1
LOC_Os08g02410	-	-	-	-	-	-	114	4	33.8	86	2	23.2	70	3	32.5	-	-	-
LOC_Os01g05490	402	12	67.6	278	9	61.3	287	6	31.2	261	6	30.4	234	10	72.7	206	5	40.7
LOC_Os10g36650	-	-	-	302	8	25.5	576	9	43.5	-	-	-	598	14	58.9	400	10	44
LOC_Os03g08440	-	-	-	149	5	19	273	6	26.2	329	6	32.8	-	-	-	-	-	-
LOC_Os07g46750	37	1	13.4	59	2	12.1	220	4	32.6	202	4	32.6	175	4	34.4	97	4	32.1
LOC_Os02g37862	-	-	-	-	-	-	186	5	26	113	3	14.6	156	5	32.9	129	4	32.4
LOC_Os02g56130	-	-	-	-	-	-	231	6	29.7	236	6	33.8	175	8	44.5	85	6	30.8
LOC_Os02g04100	-	-	-	43	1	3.7	217	6	29.3	214	7	33	162	6	31.5	79	5	28.5
LOC_Os03g10340	-	-	-	60	2	9.2	174	6	29	152	5	23.7	-	-	-	62	2	15.6
LOC_Os11g06390	-	-	-	-	-	-	580	9	39.6	-	-	-	753	15	62.7	468	10	40
LOC_Os12g21798	-	-	-	-	-	-	174	6	29.2	-	-	-	-	-	-	-	-	-
LOC_Os03g06670	-	-	-	-	-	-	164	3	31.9	-	-	-	172	1	10.9	-	-	-
LOC_Os05g49890	-	-	-	55	2	16.7	166	5	29	170	4	25.8	232	7	44.8	134	6	44.8
LOC_Os07g05580	-	-	-	-	-	-	73	2	26.1	67	2	33.3	111	4	34.1	82	3	26.1
LOC_Os04g27860	-	-	-	39	1	9.3	65	2	24.4	75	2	29.1	62	3	46.5	27	2	44.2
LOC_Os02g56960	-	-	-	-	-	-	91	3	30	78	2	24.3	66	2	26.4	86	4	39.3
LOC_Os03g27310	-	-	-	-	-	-	50	3	21.3	42	3	16.2	33	2	24.3	-	-	-
LOC_Os01g10820	-	-	-	87	2	13.2	159	4	24.7	150	4	22	188	6	33.5	-	-	-
LOC_Os02g13530	-	-	-	-	-	-	118	3	26.1	-	-	-	60	2	19.6	59	2	19.6
LOC_Os03g46770	-	-	-	-	-	-	133	3	24.7	131	3	27.8	228	8	52.5	113	4	32.1
LOC_Os05g51830	-	-	-	-	-	-	118	6	18.5	87	4	15.2	84	4	15.8	73	4	14.8
LOC_Os03g31090	-	-	-	-	-	-	84	3	23.3	127	4	24	215	8	63.7	141	9	58.9
LOC_Os02g06700	62	1	5.5	103	3	37.3	142	3	26	127	3	16.7	120	5	55.3	94	5	38
LOC_Os01g71230	-	-	-	-	-	-	149	4	30.2	101	2	17.8	172	4	43.6	169	4	26.7
LOC_Os05g46430	-	-	-	-	-	-	86	3	38.8	79	3	40.1	123	6	44.2	40	3	40.1
LOC_Os06g09450	-	-	-	160	5	10.5	510	16	26.2	291	8	12.4	483	18	35.8	452	18	34
LOC_Os01g48280	-	-	-	-	-	-	76	3	20.9	77	1	7.2	117	2	24.8	34	2	15
LOC_Os05g45950	31	1	5.7	55	2	9.6	141	5	31.8	184	7	37.5	187	5	27.9	161	5	22.1
LOC_Os06g45710	-	-	-	202	6	23.4	181	7	20.4	126	4	12.5	257	11	37.7	299	11	38.7
LOC_Os02g47140	78	1	9	75	1	14.5	182	3	37.3	184	4	37.3	64	2	35.5	60	2	20.5
LOC_Os06g49480	-	-	-	65	1	8.4	95	4	20.4	90	3	25.3	61	3	27.6	42	2	14.7
LOC_Os07g09680	-	-	-	-	-	-	133	4	23.7	-	-	-	-	-	-	-	-	-
LOC_Os09g08910	92	3	11.2	200	5	17.3	278	9	22.4	223	6	13.8	506	10	31.4	233	7	19.8
LOC_Os08g44450	-	-	-	-	-	-	164	4	24.5	100	2	11.6	-	-	-	107	5	29.2
LOC_Os02g21660	-	-	-	-	-	-	210	4	24.5	118	2	11.6	-	-	-	127	5	29.2
LOC_Os01g16030	113	2	9.7	204	4	23.1	269	4	25.9	303	5	32.9	-	-	-	77	2	17.6
LOC_Os03g52690	-	-	-	43	2	9.1	99	4	25.2	69	2	12.2	44	1	9.1	-	-	-
LOC_Os10g30580	-	-	-	-	-	-	402	14	32.4	286	9	17.8	551	23	47.5	259	15	28.7
LOC_Os03g04750	-	-	-	-	-	-	75	3	21.3	-	-	-	29	1	5.5	15	1	6.1
LOC_Os01g08350	83	1	10.3	100	2	24.1	123	2	19.8	113	2	19.8	100	2	24.1	92	2	19.8
LOC_Os03g38000	-	-	-	83	3	13.2	251	4	18.4	258	4	18.4	163	8	48.7	101	7	34.2
LOC_Os01g16890	-	-	-	65	1	10.8	111	2	25.2	77	2	35.1	107	4	43.2	65	2	11.7
LOC_Os02g52860	30	1	2.4	43	1	2.4	139	6	15.5	38	2	6.5	45	3	9.5	46	3	10.3
LOC_Os05g38520	-	-	-	-	-	-	70	2	16.8	-	-	-	-	-	-	-	-	-
LOC_Os03g59300	-	-	-	-	-	-	194	6	22.1	122	4	14.8	177	8	37.7	85	3	14.2
LOC_Os02g48720	93	3	11.8	222	7	17.5	224	6	17	190	4	11.5	169	6	23.3	151	5	14.9
LOC_Os01g67134	-	-	-	-	-	-	105	5	15.6	105	3	14	82	4	13.3	62	3	16.9
LOC_Os07g42300	-	-	-	65	1	15.9	133	4	19.1	131	4	19.1	165	7	47	115	6	27.1
LOC_Os12g42884	160	4	12.3	-	-	-	524	12	28.1	289	9	20.6	889	19	42.8	559	14	39.4
LOC_Os04g51630	-	-	-	-	-	-	92	4	17.2	79	3	13.5	87	3	28.7	93	3	28.7
LOC_Os05g04510	-	-	-	203	7	23.7	154	6	27	72	3	15.7	-	-	-	-	-	-
LOC_Os07g36140	-	-	-	-	-	-	141	2	23.7	-	-	-	-	-	-	-	-	-
LOC_Os07g36130	-	-	-	-	-	-	115	2	23.7	-	-	-	-	-	-	-	-	-
LOC_Os07g42950	-	-	-	164	4	23.2	185	4	22.4	-	-	-	90	4	26	95	4	21.2
LOC_Os01g47660	-	-	-	34	1	4.5	76	3	14	62	2	9.6	49	3	20.2	-	-	-
LOC_Os06g04290	-	-	-	-	-	-	87	2	18.8	55	1	9.4	99	3	23.4	90	2	25
LOC_Os07g47710	-	-	-	-	-	-	55	2	23.1	36	1	17.7	65	3	40	28	1	13.1
LOC_Os07g08330	43	2	14.6	248	10	31.4	181	6	23	74	2	5.7	37	2	11.4	57	3	20
LOC_Os03g05730	-	-	-	106	3	6.3	353	12	27.8	-	-	-	539	23	46	298	16	33.7
LOC_Os03g22340	-	-	-	31	1	6.9	88	2	17.6	120	2	17.6	128	7	49.6	57	3	28.2
LOC_Os05g31000	-	-	-	-	-	-	101	3	21	107	2	19	46	3	25.9	94	4	27.8
LOC_Os01g37800	-	-	-	-	-	-	86	3	18.8	-	-	-	108	3	22.8	90	3	22.8
LOC_Os06g02380	277	7	17	950	27	44.6	348	8	19.1	141	3	8	273	9	29.8	240	9	26.3
LOC_Os03g48930	20	1	5.2	-	-	-	86	3	16.5	-	-	-	113	4	25.9	38	1	9.4
LOC_Os03g54890	35	1	4.9	80	4	19.4	141	3	24.8	126	5	28.2	97	3	15.5	67	3	19.9
LOC_Os06g35814	-	-	-	-	-	-	106	3	14.3	113	3	13.8	186	8	37.3	153	6	28.6
LOC_Os07g15880	-	-	-	-	-	-	63	4	17.6	52	1	4.8	190	6	31.5	87	2	24.2
LOC_Os03g60400	-	-	-	-	-	-	96	2	12	91	1	23.2	103	3	20.4	131	3	28.9
LOC_Os08g09250	81	1	3.8	165	3	14.8	215	4	21.3	253	6	26.8	203	6	38.5	247	7	37.5
LOC_Os12g43600	47	1	16	131	3	22.2	56	2	14.8	-	-	-	199	7	54.9	84	4	29
LOC_Os01g31800	-	-	-	76	1	20.1	180	2	20.1	120	2	20.1	-	-	-	108	1	5.7
LOC_Os10g27190	-	-	-	28	1	18.4	68	2	21.3	65	2	21.3	85	2	27	75	2	27
LOC_Os10g32550	-	-	-	58	1	4.1	408	8	22.9	-	-	-	418	13	35.6	298	10	22.7
LOC_Os09g38030	202	5	19.8	299	7	25.8	240	6	16.4	184	5	19.4	413	14	48.2	359	12	45.2
LOC_Os05g40420	-	-	-	-	-	-	160	7	22.2	91	6	13.6	282	11	43.1	104	3	16.5
LOC_Os06g13680	-	-	-	17	2	30.6	28	1	12.5	-	-	-	-	-	-	-	-	-
LOC_Os06g51220	40	1	14	42	1	8.3	89	1	8.3	100	1	8.3	70	2	19.1	76	2	16.6
LOC_Os01g48420	-	-	-	-	-	-	82	2	19.1	-	-	-	121	4	52.5	69	2	12.3
LOC_Os04g48490	21	1	3	-	-	-	163	5	13.7	111	5	12.1	168	8	22.3	122	6	25.3
LOC_Os01g49290	-	-	-	140	4	25.7	88	4	27.5	211	6	30.2	258	10	54.5	193	7	49.4
LOC_Os01g70170	-	-	-	101	3	9.3	252	5	14.6	182	2	4.9	170	5	15.3	237	8	20.1
LOC_Os11g09280	-	-	-	84	3	6.1	196	6	21.9	107	6	17.6	149	7	18.9	79	5	18.9
LOC_Os02g12800	-	-	-	61	2	5	138	5	12.7	124	3	8.9	240	8	31.6	177	5	22.7
LOC_Os06g02420	-	-	-	-	-	-	56	1	16.5	-	-	-	-	-	-	-	-	-
LOC_Os08g09200	-	-	-	-	-	-	317	11	12.1	170	7	9.3	417	15	29.9	253	13	23
LOC_Os11g43900	-	-	-	-	-	-	52	2	14.9	55	1	5.4	51	1	11.3	54	2	20.8
LOC_Os03g55150	32	1	5.7	52	2	16.7	75	2	16.7	60	2	16.7	-	-	-	62	1	21.8
LOC_Os01g36890	-	-	-	63	1	8.1	140	4	18.6	69	2	6.7	138	4	24.7	22	1	5.5
LOC_Os03g58430	-	-	-	74	2	7.4	70	2	7.4	56	2	7.4	-	-	-	59	2	16.6
LOC_Os09g08430	-	-	-	29	1	5.3	66	2	10.5	81	2	10.5	36	1	21.6	-	-	-
LOC_Os03g46490	-	-	-	49	1	13.4	55	1	13.4	46	1	13.4	44	1	19.5	37	1	13.4
LOC_Os01g08560	-	-	-	-	-	-	286	9	14.8	130	4	7.7	374	17	30.4	181	11	24.7
LOC_Os04g34240	-	-	-	-	-	-	55	3	13.9	-	-	-	37	2	15.3	-	-	-
LOC_Os04g38900	-	-	-	-	-	-	81	3	14.3	61	1	9.8	126	4	23.3	15	1	4.7
LOC_Os03g50480	102	2	14.9	102	5	18.2	162	6	16.5	27	1	3.8	219	9	29.2	149	7	24.6
LOC_Os02g02410	-	-	-	90	3	5.7	341	6	9.6	-	-	-	319	11	21.2	124	7	11.9
LOC_Os02g01280	-	-	-	-	-	-	264	6	12.5	-	-	-	207	6	17.7	172	7	20.6
LOC_Os05g06310	-	-	-	91	1	5.9	108	2	10.6	91	1	5.9	170	4	31.4	112	2	27.1
LOC_Os01g15010	-	-	-	-	-	-	80	2	18.1	42	1	9.8	-	-	-	64	1	5.7
LOC_Os12g14930	-	-	-	61	2	9.1	75	2	9.1	89	3	15.7	95	3	25.9	80	3	19.8
LOC_Os02g40830	43	1	10.7	37	1	6.9	171	4	14.7	123	5	23.2	189	6	26.8	166	5	22.3
LOC_Os03g18570	-	-	-	29	1	11.5	73	2	16.1	64	2	20.8	-	-	-	-	-	-
LOC_Os11g01300	-	-	-	-	-	-	33	1	9.3	-	-	-	83	2	62.6	34	2	38.3
LOC_Os08g02340	-	-	-	39	1	10	55	1	14.5	47	1	10	19	1	40	-	-	-
LOC_Os01g66940	-	-	-	-	-	-	144	3	9.9	100	2	6.2	399	8	35.6	366	9	35
LOC_Os08g27070	-	-	-	26	1	5.2	93	2	11.3	35	1	6.1	83	3	16.9	44	3	16.9
LOC_Os03g04220	-	-	-	92	3	11.3	147	3	10.7	44	1	3.8	109	3	10.7	81	3	10.7
LOC_Os10g17280	-	-	-	84	1	7.7	45	3	11.7	-	-	-	-	-	-	32	1	15.1
LOC_Os07g01870	-	-	-	70	2	8.7	61	2	8.7	-	-	-	-	-	-	33	2	10.7
LOC_Os01g09510	-	-	-	-	-	-	20	1	28.1	20	1	28.1	-	-	-	-	-	-
LOC_Os01g55830	-	-	-	139	5	26.5	77	2	12.1	45	1	7.9	93	4	22.8	94	4	17.7
LOC_Os12g38150	-	-	-	38	1	6.4	65	2	13.3	-	-	-	120	2	9.9	88	4	24.9
LOC_Os01g55540	-	-	-	-	-	-	102	4	8.7	71	4	8.7	71	2	13	66	4	11.3
LOC_Os03g58840	-	-	-	-	-	-	86	2	10.5	78	2	9.1	44	1	20	43	2	9.1
LOC_Os05g07700	-	-	-	168	4	25.1	120	2	11.9	118	2	11.9	159	4	30.2	-	-	-
LOC_Os04g52960	-	-	-	-	-	-	80	6	10.9	49	4	9.1	222	9	17.7	64	4	16.3
LOC_Os08g41390	-	-	-	-	-	-	89	5	13.4	69	4	11.3	168	9	15.7	98	6	12.7
LOC_Os02g53060	-	-	-	39	1	4.1	60	2	8.5	113	3	21.1	164	5	28	121	4	21.1
LOC_Os11g40140	-	-	-	-	-	-	63	2	9.7	63	2	9.7	66	3	23.6	56	2	9.7
LOC_Os03g16980	-	-	-	123	4	14.3	87	3	9.4	65	1	9.4	103	2	11.1	79	1	3.1
LOC_Os05g06430	-	-	-	-	-	-	51	3	9.3	-	-	-	-	-	-	-	-	-
LOC_Os07g08840	-	-	-	113	4	36.9	56	1	8.2	38	1	8.2	86	3	27	66	2	17.2
LOC_Os01g46980	-	-	-	-	-	-	70	2	11.7	39	1	7.8	132	3	17	59	3	13
LOC_Os02g12650	-	-	-	-	-	-	204	7	11.3	181	6	7.3	333	16	27	106	7	9.8
LOC_Os05g28280	-	-	-	37	1	4.8	60	3	7.6	141	6	17.3	73	3	17.8	126	5	22.6
LOC_Os05g09490	-	-	-	-	-	-	45	2	16.9	51	2	5.1	52	3	14.7	49	2	22.8
LOC_Os12g38000	35	1	9.6	58	2	23.4	84	2	19.5	81	2	12.3	30	1	15.7	76	4	21.1
LOC_Os03g14530	42	1	9.4	66	1	9.4	69	1	9.4	69	1	9.4	95	3	24.4	85	3	38.6
LOC_Os02g30050	-	-	-	-	-	-	34	1	8.1	31	1	8.1	-	-	-	-	-	-
LOC_Os11g01380	122	4	4.3	656	22	20.6	437	13	10.8	278	11	9.5	641	27	29.6	372	18	20.2
LOC_Os03g59020	-	-	-	-	-	-	157	4	9.7	156	3	7.5	70	6	14.7	76	3	10.1
LOC_Os03g11410	-	-	-	75	2	6	154	4	13.3	24	1	7.7	88	5	15.4	72	4	12.9
LOC_Os02g22780	-	-	-	-	-	-	103	4	16.5	-	-	-	192	7	22.5	152	5	23.2
LOC_Os05g05470	-	-	-	-	-	-	142	4	10.7	67	1	2.2	67	4	29	129	3	15.1
LOC_Os08g23710	-	-	-	-	-	-	22	2	10.1	-	-	-	-	-	-	-	-	-
LOC_Os01g13700	-	-	-	-	-	-	32	1	7.1	28	1	7.1	50	2	27	49	2	27
LOC_Os10g39740	-	-	-	-	-	-	52	2	15.5	-	-	-	24	1	4.3	-	-	-
LOC_Os01g14580	-	-	-	-	-	-	96	3	10.6	-	-	-	-	-	-	-	-	-
LOC_Os12g33470	-	-	-	-	-	-	24	1	7.7	-	-	-	-	-	-	-	-	-
LOC_Os01g73990	-	-	-	-	-	-	43	1	11.9	-	-	-	-	-	-	18	1	34.8
LOC_Os08g41300	-	-	-	-	-	-	88	1	8.3	77	1	8.3	-	-	-	59	1	15
LOC_Os06g37440	-	-	-	-	-	-	85	3	11.5	-	-	-	242	6	21.6	171	5	16.6
LOC_Os02g07890	-	-	-	-	-	-	89	1	9	-	-	-	-	-	-	-	-	-
LOC_Os01g68790	-	-	-	-	-	-	39	1	11.3	-	-	-	32	1	11.3	26	1	11.3
LOC_Os02g48610	-	-	-	-	-	-	35	1	6.7	-	-	-	36	1	6.7	32	1	6.7
LOC_Os05g11780	-	-	-	96	1	6.5	124	2	8.5	81	1	4.2	138	3	13.1	61	1	4.2
LOC_Os01g16870	-	-	-	-	-	-	273	6	8.8	81	2	2.5	238	11	19.8	204	9	15.4
LOC_Os07g14270	-	-	-	103	3	8.2	115	3	10	-	-	-	185	7	31.1	153	7	21.8
LOC_Os05g02530	-	-	-	196	7	38.4	52	2	14.8	-	-	-	104	4	20.9	44	3	12.8
LOC_Os01g07810	-	-	-	-	-	-	47	1	7.2	-	-	-	64	1	6.6	61	1	6.6
LOC_Os07g38970	-	-	-	-	-	-	45	2	6.6	48	2	7.6	68	3	14.8	-	-	-
LOC_Os03g62620	-	-	-	-	-	-	47	2	11.7	77	2	6.6	-	-	-	52	2	8.9
LOC_Os01g16240	-	-	-	-	-	-	71	1	11.4	-	-	-	-	-	-	-	-	-
LOC_Os06g50300	-	-	-	18	1	4.8	229	5	8.9	160	6	9.6	261	14	23.2	225	8	16.7
LOC_Os06g45060	-	-	-	-	-	-	29	1	7.1	25	1	7.1	-	-	-	-	-	-
LOC_Os05g16660	-	-	-	27	1	13.8	68	2	7.1	71	2	7.1	123	4	16.3	65	2	10.7
LOC_Os04g56646	-	-	-	-	-	-	77	1	11.5	77	1	7.1	66	1	12.8	65	1	7.1
LOC_Os08g43540	-	-	-	-	-	-	80	2	8.5	58	1	3.4	106	4	21.9	82	2	7.8
LOC_Os02g53420	-	-	-	24	1	4	158	4	9.7	61	1	7.7	202	10	22.7	125	4	13
LOC_Os04g59190	56	1	2.6	58	1	6.5	26	2	6.8	-	-	-	-	-	-	40	2	8.2
LOC_Os01g46070	-	-	-	277	7	30.6	95	2	6.5	-	-	-	-	-	-	155	4	22.6
LOC_Os01g04730	-	-	-	-	-	-	52	1	5.7	-	-	-	51	1	5.1	-	-	-
LOC_Os06g34790	-	-	-	21	1	18.2	40	1	9.7	-	-	-	73	3	38.2	36	3	29.7
LOC_Os04g58110	-	-	-	-	-	-	132	3	5.9	50	1	2.3	90	5	22.1	113	4	22.1
LOC_Os02g40890	-	-	-	-	-	-	38	1	5.6	-	-	-	36	1	5.6	34	1	5.6
LOC_Os01g59990	-	-	-	-	-	-	92	1	7.4	-	-	-	67	1	10.5	62	1	7.4
LOC_Os03g54910	-	-	-	-	-	-	27	1	5.7	-	-	-	77	2	29.1	-	-	-
LOC_Os05g06350	-	-	-	-	-	-	112	3	9.4	61	2	7.5	180	8	28.1	85	3	9.2
LOC_Os02g50240	-	-	-	99	4	14.6	36	2	5.6	40	1	9.6	68	2	7.9	32	1	8.4
LOC_Os02g10920	-	-	-	-	-	-	69	1	8.1	-	-	-	59	2	13.9	61	2	13.9
LOC_Os07g33240	-	-	-	-	-	-	28	1	15.6	-	-	-	54	3	22.8	62	2	27.8
LOC_Os08g01660	-	-	-	-	-	-	47	1	6.6	-	-	-	-	-	-	25	1	16.9
LOC_Os04g31700	-	-	-	-	-	-	71	2	5.7	71	2	8.7	65	3	11.8	61	2	18.5
LOC_Os06g34690	-	-	-	-	-	-	88	3	4.8	60	2	5.2	157	5	23.8	122	3	13.1
LOC_Os03g40270	-	-	-	131	2	15.4	100	2	9.3	59	1	12.1	35	2	25.5	100	4	21.4
LOC_Os11g10480	-	-	-	-	-	-	66	2	4.7	-	-	-	208	3	18.2	117	1	6.3
LOC_Os02g46130	-	-	-	-	-	-	61	3	5.5	-	-	-	114	5	10.6	113	4	14.9
LOC_Os06g05660	-	-	-	-	-	-	113	2	10.6	16	1	3.2	61	2	8.5	57	2	11.4
LOC_Os05g35460	-	-	-	62	1	3.1	57	3	8.4	31	1	2.1	70	3	10.6	48	2	5
LOC_Os03g22180	-	-	-	-	-	-	84	1	5.9	-	-	-	-	-	-	-	-	-
LOC_Os08g41810	-	-	-	-	-	-	41	1	4.9	-	-	-	-	-	-	-	-	-
LOC_Os07g46480	-	-	-	-	-	-	86	2	4.2	70	2	4.2	34	1	4.7	-	-	-
LOC_Os03g55090	-	-	-	-	-	-	79	3	10.8	50	2	4.9	101	4	12	46	4	7.8
LOC_Os03g06200	-	-	-	-	-	-	62	2	5.6	46	1	5.4	56	1	4.5	-	-	-
LOC_Os03g08790	-	-	-	-	-	-	68	2	8	52	1	2.1	80	3	6.4	49	3	6.4
LOC_Os05g08840	-	-	-	-	-	-	106	4	7.3	-	-	-	-	-	-	96	5	12.1
LOC_Os01g01307	-	-	-	-	-	-	44	1	5.4	-	-	-	-	-	-	13	1	7.8
LOC_Os05g39670	-	-	-	-	-	-	25	1	6.8	-	-	-	31	1	9.5	-	-	-
LOC_Os03g46640	40	1	7.6	39	2	7.6	40	1	4.9	65	2	9.3	56	3	27.1	27	2	14.2
LOC_Os03g37970	-	-	-	-	-	-	137	1	10.6	84	1	5.3	-	-	-	25	1	10.6
LOC_Os03g63860	-	-	-	-	-	-	53	1	8	28	1	8	56	1	8.5	-	-	-
LOC_Os06g09630	-	-	-	-	-	-	51	2	4.7	51	1	2.8	27	1	7.3	-	-	-
LOC_Os02g05340	-	-	-	-	-	-	145	4	6.9	-	-	-	258	8	11.7	191	6	7.9
LOC_Os05g33560	-	-	-	-	-	-	19	1	6.5	-	-	-	-	-	-	-	-	-
LOC_Os08g41340	-	-	-	-	-	-	50	1	5.1	-	-	-	-	-	-	74	2	13.9
LOC_Os01g12730	-	-	-	-	-	-	44	1	8.7	-	-	-	65	2	10.6	-	-	-
LOC_Os01g22990	-	-	-	-	-	-	47	1	4.5	-	-	-	-	-	-	-	-	-
LOC_Os05g25850	-	-	-	-	-	-	58	1	6.9	14	1	6.1	64	2	11.7	57	2	16.5
LOC_Os03g05290	69	1	6.8	102	4	6.8	46	1	6.8	33	1	6.8	41	1	6.8	40	1	6.8
LOC_Os01g13120	-	-	-	-	-	-	24	1	3.6	29	1	3.6	22	1	3.6	-	-	-
LOC_Os07g03230	-	-	-	-	-	-	151	4	4.5	78	3	3.3	304	10	13	126	6	8.7
LOC_Os03g04240	-	-	-	-	-	-	38	1	4.4	-	-	-	28	1	7.1	-	-	-
LOC_Os05g49910	-	-	-	-	-	-	25	1	3.7	-	-	-	21	1	3.7	24	1	3.7
LOC_Os04g39700	-	-	-	-	-	-	33	1	4.1	-	-	-	48	3	23.4	-	-	-
LOC_Os03g57760	-	-	-	-	-	-	41	1	4.6	-	-	-	-	-	-	-	-	-
LOC_Os03g22810	-	-	-	56	1	4.4	71	1	4.4	81	1	8.1	140	4	32.6	167	4	19.3
LOC_Os06g07140	-	-	-	-	-	-	97	1	14	76	1	6.4	47	3	22	-	-	-
LOC_Os01g59600	-	-	-	-	-	-	62	1	4	60	1	4	169	5	21.3	109	4	17.3
LOC_Os01g62260	-	-	-	-	-	-	58	1	4	52	1	4	124	5	30.8	128	4	18.6
LOC_Os06g04270	1413	26	53.6	993	29	38.6	57	3	10.6	47	2	5	160	7	15.9	53	2	12.2
LOC_Os05g49200	-	-	-	-	-	-	123	2	6.7	71	1	4.1	71	1	5.9	72	1	4.1
LOC_Os12g33954	-	-	-	39	1	2.1	53	2	4.3	81	1	2.1	36	1	4.1	47	1	5.8
LOC_Os02g43830	-	-	-	-	-	-	23	1	3.5	-	-	-	-	-	-	-	-	-
LOC_Os01g41710	495	7	44.8	450	11	44.1	29	1	3.1	-	-	-	-	-	-	-	-	-
LOC_Os06g47320	-	-	-	-	-	-	69	2	3	58	2	3	60	3	16.4	124	5	20.2
LOC_Os11g05110	-	-	-	-	-	-	57	2	3.6	68	2	7.6	28	2	12	101	2	8.9
LOC_Os02g33450	438	8	44.4	415	9	44.4	62	1	5	50	1	5	60	1	10.3	43	1	10.3
LOC_Os03g58470	60	3	16.7	126	4	23.5	123	1	3.4	61	1	3.4	76	1	5.8	60	1	5.8
LOC_Os09g19734	-	-	-	24	1	1.4	89	3	6.1	142	3	5.3	184	6	10.9	101	4	9.2
LOC_Os04g46620	-	-	-	-	-	-	79	2	5.3	41	1	2.9	328	10	24.8	255	7	19.1
LOC_Os12g22030	48	1	5.8	97	2	6.4	101	2	5.8	41	1	3.2	109	2	7.9	67	1	4.5
LOC_Os03g49600	-	-	-	-	-	-	55	2	4.8	-	-	-	47	2	15.1	36	2	5.8
LOC_Os03g10510	-	-	-	-	-	-	45	1	3.2	-	-	-	82	3	32.9	94	2	11.9
LOC_Os06g48360	-	-	-	-	-	-	14	1	4.7	-	-	-	-	-	-	-	-	-
LOC_Os01g14950	-	-	-	-	-	-	67	2	6.1	-	-	-	149	6	17.7	86	4	11.8
LOC_Os03g21460	-	-	-	-	-	-	42	1	3.9	-	-	-	18	1	3.9	16	1	3.9
LOC_Os07g08710	-	-	-	-	-	-	32	1	7.9	-	-	-	31	1	6.1	25	1	6.1
LOC_Os12g01530	78	1	9.9	-	-	-	17	1	2.3	-	-	-	-	-	-	-	-	-
LOC_Os03g21550	-	-	-	-	-	-	33	1	3.7	88	3	13	21	1	3.7	-	-	-
LOC_Os01g66670	-	-	-	-	-	-	62	1	5.4	42	2	8.8	-	-	-	-	-	-
LOC_Os02g35500	-	-	-	-	-	-	31	1	4.4	92	2	9.9	42	1	4.4	-	-	-
LOC_Os04g52270	-	-	-	-	-	-	40	1	3.5	25	1	3.5	36	2	9.1	29	1	3.5
LOC_Os03g08280	-	-	-	-	-	-	59	1	3.5	62	1	3.5	190	7	35.7	107	6	28
LOC_Os02g13990	-	-	-	-	-	-	60	1	8.5	31	1	7	30	1	14.1	-	-	-
LOC_Os01g12650	-	-	-	-	-	-	58	1	4.7	70	1	4.7	32	1	7.9	30	1	2.9
LOC_Os03g52490	-	-	-	-	-	-	40	1	3.4	38	1	3.4	22	1	3.4	24	2	8.8
LOC_Os03g49610	-	-	-	-	-	-	59	2	4.2	27	1	2.8	40	2	6.9	-	-	-
LOC_Os03g64210	-	-	-	-	-	-	88	2	3.8	-	-	-	250	9	21.2	160	4	10.8
LOC_Os05g01450	-	-	-	-	-	-	58	1	3.5	-	-	-	88	2	23.6	84	2	10.6
LOC_Os04g55720	-	-	-	-	-	-	60	2	3.9	-	-	-	139	4	6.9	111	4	6.2
LOC_Os08g34720	-	-	-	-	-	-	52	2	3.4	-	-	-	77	4	7.7	69	3	12.9
LOC_Os07g10150	-	-	-	-	-	-	122	3	5.8	-	-	-	112	3	7.5	139	3	6.2
LOC_Os01g03210	-	-	-	-	-	-	31	1	2.6	-	-	-	-	-	-	-	-	-
LOC_Os10g37230	-	-	-	-	-	-	19	1	7.1	-	-	-	-	-	-	-	-	-
LOC_Os02g15310	-	-	-	-	-	-	14	1	3	-	-	-	-	-	-	-	-	-
LOC_Os01g34700	-	-	-	-	-	-	50	1	4.3	-	-	-	50	2	16.7	58	2	21
LOC_Os02g57590	-	-	-	-	-	-	44	1	3.6	-	-	-	-	-	-	-	-	-
LOC_Os06g20370	-	-	-	-	-	-	37	2	7.5	-	-	-	52	2	9	30	1	4
LOC_Os12g42550	-	-	-	-	-	-	13	1	13.2	-	-	-	-	-	-	-	-	-
LOC_Os11g33270	-	-	-	-	-	-	30	1	2.7	48	2	8.5	37	2	12.5	-	-	-
LOC_Os03g53650	-	-	-	-	-	-	39	1	7.4	28	1	5.1	63	2	9.8	59	2	11.4
LOC_Os09g07510	-	-	-	-	-	-	96	2	5.3	75	2	5.3	290	9	29.6	193	6	25.9
LOC_Os01g16190	-	-	-	-	-	-	39	1	4.2	45	1	4.2	40	1	4.2	50	1	4.2
LOC_Os11g07280	-	-	-	-	-	-	55	3	6.1	45	2	2.8	155	8	13.7	109	6	12.4
LOC_Os09g02700	-	-	-	-	-	-	105	2	6	59	1	3.5	44	2	7.1	-	-	-
LOC_Os02g32350	-	-	-	-	-	-	154	3	4	34	1	0.9	118	8	14.6	114	2	9.2
LOC_Os02g48360	-	-	-	-	-	-	63	2	3.9	-	-	-	-	-	-	23	1	3.9
LOC_Os01g59740	-	-	-	-	-	-	24	1	4.6	-	-	-	53	1	9.5	-	-	-
LOC_Os02g07870	-	-	-	17	1	4.2	57	2	3.4	-	-	-	-	-	-	-	-	-
LOC_Os04g39100	-	-	-	-	-	-	31	1	3.3	36	2	6.3	-	-	-	-	-	-
LOC_Os02g17450	-	-	-	-	-	-	13	1	4.9	33	1	4.9	-	-	-	-	-	-
LOC_Os08g23810	-	-	-	36	1	3.2	60	1	3.2	60	1	3.2	-	-	-	35	1	6.1
LOC_Os04g16450	-	-	-	52	1	6.8	64	1	3.3	-	-	-	-	-	-	51	1	6.8
LOC_Os07g34570	-	-	-	-	-	-	59	1	3.7	-	-	-	-	-	-	-	-	-
LOC_Os01g22230	-	-	-	91	3	7.6	39	1	2.8	-	-	-	77	2	16.5	49	1	10.4
LOC_Os04g56180	-	-	-	-	-	-	20	1	3.6	-	-	-	-	-	-	-	-	-
LOC_Os06g39760	-	-	-	-	-	-	31	1	2.3	-	-	-	82	1	3.8	-	-	-
LOC_Os01g02880	-	-	-	-	-	-	77	1	3.4	78	1	3.4	-	-	-	-	-	-
LOC_Os02g01510	-	-	-	-	-	-	72	1	3.1	77	1	3.1	47	1	3.1	119	2	5.9
LOC_Os04g30780	-	-	-	-	-	-	55	1	2.6	-	-	-	60	2	6.3	-	-	-
LOC_Os02g57040	-	-	-	-	-	-	44	1	8.4	-	-	-	-	-	-	-	-	-
LOC_Os04g53210	-	-	-	81	3	7.4	17	1	7.4	-	-	-	-	-	-	-	-	-
LOC_Os09g37600	-	-	-	-	-	-	68	1	3.5	-	-	-	43	2	8.6	-	-	-
LOC_Os09g07830	-	-	-	-	-	-	64	1	2.7	-	-	-	58	3	14.2	105	4	22.4
LOC_Os03g09200	-	-	-	-	-	-	20	1	2.4	-	-	-	-	-	-	-	-	-
LOC_Os05g14730	-	-	-	-	-	-	18	1	2.8	-	-	-	-	-	-	-	-	-
LOC_Os12g33958	-	-	-	-	-	-	90	1	3.2	75	1	5.2	-	-	-	83	2	5
LOC_Os11g21990	-	-	-	21	1	5.3	60	1	6.8	38	1	5.6	108	4	13.8	153	5	14.6
LOC_Os02g38810	-	-	-	-	-	-	103	1	3.4	92	1	3.4	-	-	-	-	-	-
LOC_Os02g03890	-	-	-	-	-	-	21	1	1.6	-	-	-	20	1	5.6	-	-	-
LOC_Os11g06750	28	1	9	24	1	9.8	47	1	11.1	-	-	-	-	-	-	-	-	-
LOC_Os02g21970	-	-	-	-	-	-	61	1	6	-	-	-	99	4	13.1	40	1	5.3
LOC_Os04g02900	-	-	-	-	-	-	64	1	4.5	-	-	-	43	1	3.1	-	-	-
LOC_Os03g58040	-	-	-	-	-	-	53	1	2.9	-	-	-	14	1	12.9	-	-	-
LOC_Os01g32800	-	-	-	-	-	-	49	1	4.3	-	-	-	34	1	4.5	-	-	-
LOC_Os07g10830	-	-	-	-	-	-	48	1	4.6	-	-	-	75	1	4.6	63	2	5.9
LOC_Os08g09940	-	-	-	-	-	-	26	1	3.6	-	-	-	49	2	12.9	57	2	14.7
LOC_Os09g39380	-	-	-	-	-	-	25	1	6	-	-	-	-	-	-	-	-	-
LOC_Os01g16090	-	-	-	-	-	-	23	1	1.2	-	-	-	18	1	4.7	34	2	3.7
LOC_Os12g37870	-	-	-	-	-	-	20	1	4.3	-	-	-	-	-	-	-	-	-
LOC_Os04g06770	-	-	-	-	-	-	45	2	3.7	67	3	4.7	216	10	21.1	176	8	15.7
LOC_Os12g07740	-	-	-	-	-	-	53	1	1.9	49	1	1.9	44	2	10.1	49	3	11.2
LOC_Os03g12140	-	-	-	-	-	-	39	1	5.5	45	1	2.2	35	1	2.2	23	1	5.5
LOC_Os01g40050	-	-	-	38	1	3.8	25	1	3.6	25	1	2.6	-	-	-	-	-	-
LOC_Os04g53440	-	-	-	-	-	-	64	1	2	46	1	2	53	2	6.7	56	1	4.8
LOC_Os03g18690	-	-	-	-	-	-	19	1	6.7	37	1	2	107	4	13.1	83	3	12.2
LOC_Os01g51300	-	-	-	-	-	-	19	1	3.2	17	1	6.8	126	6	26.8	87	3	14.9
LOC_Os03g51250	-	-	-	-	-	-	56	1	3.5	25	1	3.5	18	1	4.7	-	-	-
LOC_Os03g11440	-	-	-	-	-	-	28	1	1.9	27	1	1.9	-	-	-	-	-	-
LOC_Os01g08090	17	1	2.6	16	1	2.6	14	1	2.6	18	1	2.6	-	-	-	-	-	-
LOC_Os02g14770	-	-	-	-	-	-	85	2	5.3	48	1	1.3	69	3	10.6	49	1	8.3
LOC_Os04g45040	-	-	-	-	-	-	56	1	9.4	-	-	-	-	-	-	-	-	-
LOC_Os06g01500	-	-	-	-	-	-	85	1	2.4	-	-	-	-	-	-	31	1	3.9
LOC_Os01g03070	-	-	-	-	-	-	61	2	5	-	-	-	175	8	14.8	99	4	12
LOC_Os01g41550	-	-	-	-	-	-	57	1	2	-	-	-	-	-	-	-	-	-
LOC_Os08g34310	-	-	-	-	-	-	30	1	5	-	-	-	-	-	-	-	-	-
LOC_Os12g07180	62	1	1.6	-	-	-	29	1	1.6	-	-	-	31	1	1.6	56	1	1.6
LOC_Os12g25690	-	-	-	-	-	-	51	1	4.4	-	-	-	-	-	-	-	-	-
LOC_Os01g51380	-	-	-	70	2	9	59	1	5.9	-	-	-	108	4	18.6	63	3	10.5
LOC_Os08g43640	-	-	-	-	-	-	40	1	1.9	-	-	-	57	1	1.9	-	-	-
LOC_Os05g06750	-	-	-	-	-	-	29	1	5.2	-	-	-	-	-	-	-	-	-
LOC_Os01g46380	-	-	-	-	-	-	41	1	3.1	58	2	3.6	113	4	10	59	2	7.7
LOC_Os04g32950	-	-	-	-	-	-	83	1	6.3	68	1	6.3	113	5	16.8	61	3	8.6
LOC_Os03g42220	-	-	-	-	-	-	40	1	3.4	43	1	6.1	270	9	36.4	157	5	18.3
LOC_Os06g36700	-	-	-	-	-	-	92	1	2.8	-	-	-	140	4	11	134	5	12.1
LOC_Os02g43020	-	-	-	-	-	-	49	1	1.7	-	-	-	101	3	9.7	32	1	2.1
LOC_Os01g47080	-	-	-	-	-	-	70	1	1.9	-	-	-	-	-	-	-	-	-
LOC_Os07g42960	-	-	-	-	-	-	30	1	3.7	-	-	-	-	-	-	-	-	-
LOC_Os06g13810	-	-	-	-	-	-	28	1	1.4	-	-	-	52	2	8.6	134	3	12.7
LOC_Os07g38760	-	-	-	-	-	-	84	2	3	-	-	-	73	2	2.8	60	2	2.8
LOC_Os03g22880	-	-	-	-	-	-	36	1	3.3	-	-	-	-	-	-	38	1	1.8
LOC_Os03g18220	-	-	-	-	-	-	28	1	3	-	-	-	223	10	24.5	125	5	12.2
LOC_Os03g21450	-	-	-	-	-	-	24	1	2	-	-	-	-	-	-	-	-	-
LOC_Os04g33080	-	-	-	-	-	-	17	1	3.5	-	-	-	-	-	-	-	-	-
LOC_Os11g04670	-	-	-	-	-	-	29	1	1.7	-	-	-	-	-	-	49	2	6.5
LOC_Os01g56510	-	-	-	-	-	-	43	1	5.3	-	-	-	-	-	-	-	-	-
LOC_Os03g52310	-	-	-	-	-	-	41	1	4	-	-	-	15	1	6.4	-	-	-
LOC_Os01g05470	-	-	-	-	-	-	32	1	2.6	-	-	-	39	2	8.4	-	-	-
LOC_Os02g37590	-	-	-	-	-	-	61	1	5.1	-	-	-	100	2	10	43	2	3.7
LOC_Os03g55350	-	-	-	-	-	-	43	1	1.6	-	-	-	-	-	-	-	-	-
LOC_Os02g13130	-	-	-	-	-	-	27	1	2.9	-	-	-	-	-	-	-	-	-
LOC_Os01g03950	-	-	-	-	-	-	45	1	2.4	35	1	1.1	46	1	1.7	-	-	-
LOC_Os05g14590	-	-	-	-	-	-	25	1	3.1	31	1	2.9	-	-	-	-	-	-
LOC_Os07g33340	-	-	-	-	-	-	26	1	0.9	-	-	-	-	-	-	-	-	-
LOC_Os10g41960	-	-	-	-	-	-	63	1	1.3	-	-	-	99	5	11.4	85	4	10.6
LOC_Os02g33490	-	-	-	-	-	-	63	1	2.4	-	-	-	-	-	-	-	-	-
LOC_Os02g11830	-	-	-	-	-	-	45	1	1.1	-	-	-	46	1	2	56	2	3.1
LOC_Os09g04850	-	-	-	-	-	-	26	1	2.1	-	-	-	-	-	-	-	-	-
LOC_Os09g07000	-	-	-	-	-	-	24	1	2.3	-	-	-	-	-	-	-	-	-
LOC_Os02g14780	-	-	-	-	-	-	72	1	1.4	-	-	-	62	2	5.3	37	1	1.4
LOC_Os05g28510	-	-	-	-	-	-	64	1	3.8	-	-	-	136	8	12.7	97	3	5.4
LOC_Os04g56160	22	1	4.4	249	11	14.8	53	1	3.5	-	-	-	117	7	13.6	57	2	10
LOC_Os01g07760	-	-	-	-	-	-	47	1	1.5	-	-	-	49	2	3.3	-	-	-
LOC_Os06g13820	-	-	-	-	-	-	37	1	3	-	-	-	-	-	-	-	-	-
LOC_Os11g43250	-	-	-	-	-	-	29	1	1.3	-	-	-	-	-	-	-	-	-
LOC_Os05g24930	28	1	1.8	28	1	2.5	27	1	1.8	-	-	-	26	1	2.8	-	-	-
LOC_Os04g42140	-	-	-	-	-	-	27	1	5.8	-	-	-	40	1	5.9	31	2	6.8
LOC_Os06g12910	-	-	-	-	-	-	25	1	4.4	-	-	-	-	-	-	-	-	-
LOC_Os04g32560	-	-	-	248	9	16.2	23	1	1	-	-	-	212	8	14.9	180	6	12
LOC_Os01g69130	-	-	-	-	-	-	16	1	2.7	-	-	-	-	-	-	-	-	-
LOC_Os11g01510	-	-	-	-	-	-	27	1	3	23	1	2.1	-	-	-	194	7	13.5
LOC_Os10g10244	-	-	-	-	-	-	55	1	2.2	29	1	1.7	98	3	11.7	34	1	8.6
LOC_Os06g43760	-	-	-	-	-	-	45	1	2.3	49	1	1.5	55	1	3.2	56	1	2.3
LOC_Os03g14980	-	-	-	-	-	-	40	1	1.6	41	1	3	71	3	6.9	54	4	5.5
LOC_Os03g17310	-	-	-	-	-	-	86	1	2.8	-	-	-	78	2	5.3	-	-	-
LOC_Os09g04110	-	-	-	-	-	-	57	1	1.6	-	-	-	60	2	6.3	-	-	-
LOC_Os07g46370	-	-	-	-	-	-	29	1	2.1	-	-	-	89	3	8	57	2	5.6
LOC_Os05g05780	-	-	-	-	-	-	41	1	2.2	-	-	-	-	-	-	-	-	-
LOC_Os01g38970	-	-	-	-	-	-	27	1	3.1	-	-	-	97	5	9.8	47	1	2.3
LOC_Os01g13430	-	-	-	-	-	-	25	1	1.2	-	-	-	41	1	5.2	109	5	6.6
LOC_Os03g64080	-	-	-	-	-	-	45	1	0.4	41	1	1	38	2	1.4	21	1	0.4
LOC_Os05g38810	33	1	1.8	-	-	-	46	1	3.4	19	1	2.8	44	3	5.9	45	2	4.2
LOC_Os11g24170	-	-	-	-	-	-	15	1	0.8	21	1	0.8	19	1	4.2	-	-	-
LOC_Os03g36660	-	-	-	-	-	-	27	1	0.8	-	-	-	-	-	-	-	-	-
LOC_Os06g20090	-	-	-	-	-	-	28	1	0.9	-	-	-	26	1	1.6	-	-	-
LOC_Os07g37750	-	-	-	-	-	-	24	1	1.3	-	-	-	64	2	1.3	23	1	1
LOC_Os05g22940	-	-	-	463	19	11.9	68	1	2.5	-	-	-	187	12	10.1	127	4	6.9
LOC_Os02g27760	-	-	-	57	1	6.9	-	-	-	159	5	43.8	107	3	39.2	79	5	45.4
LOC_Os03g01530	-	-	-	-	-	-	-	-	-	516	16	41.6	687	17	61.7	675	18	57.5
LOC_Os05g01600	-	-	-	-	-	-	-	-	-	456	11	43	-	-	-	-	-	-
LOC_Os04g02820	-	-	-	-	-	-	-	-	-	590	20	37.4	790	26	50.3	612	22	40.6
LOC_Os02g05330	105	1	8.2	240	7	23.2	-	-	-	382	10	27.8	590	15	50.5	558	13	44.4
LOC_Os01g64640	-	-	-	-	-	-	-	-	-	48	3	16.2	-	-	-	32	2	19.1
LOC_Os02g57540	-	-	-	50	1	13.6	-	-	-	71	3	40.1	98	4	48.3	40	3	40.1
LOC_Os01g13080	-	-	-	-	-	-	-	-	-	71	2	19.3	-	-	-	47	2	21.8
LOC_Os03g27260	-	-	-	-	-	-	-	-	-	167	4	20	92	4	26.5	91	4	23.7
LOC_Os01g49190	221	6	31.6	-	-	-	-	-	-	267	8	23.3	-	-	-	-	-	-
LOC_Os05g01820	-	-	-	-	-	-	-	-	-	63	2	24.8	53	3	31.4	-	-	-
LOC_Os12g05430	-	-	-	-	-	-	-	-	-	92	2	13.3	-	-	-	-	-	-
LOC_Os08g02400	-	-	-	-	-	-	-	-	-	80	2	23.2	-	-	-	49	2	15.9
LOC_Os01g46610	-	-	-	144	4	9.7	-	-	-	132	5	13.8	246	6	19.7	129	4	19.9
LOC_Os02g12794	-	-	-	-	-	-	-	-	-	97	3	14.3	189	5	32.5	73	4	20.6
LOC_Os05g48320	-	-	-	-	-	-	-	-	-	77	1	17.4	24	1	17.4	30	1	17.4
LOC_Os05g49880	250	7	41.2	230	7	31.2	-	-	-	164	3	14.7	321	8	41.8	137	4	23.8
LOC_Os03g04970	62	1	3.8	-	-	-	-	-	-	215	5	10.1	-	-	-	271	8	20.1
LOC_Os05g47890	-	-	-	-	-	-	-	-	-	89	3	10.4	-	-	-	-	-	-
LOC_Os09g32800	-	-	-	-	-	-	-	-	-	74	2	13.1	77	4	23.1	43	1	11.3
LOC_Os11g05290	-	-	-	-	-	-	-	-	-	22	1	8	-	-	-	-	-	-
LOC_Os02g37430	-	-	-	-	-	-	-	-	-	69	1	9.6	-	-	-	-	-	-
LOC_Os10g41999	-	-	-	-	-	-	-	-	-	27	1	8.2	-	-	-	-	-	-
LOC_Os01g08450	-	-	-	-	-	-	-	-	-	93	2	11.9	-	-	-	-	-	-
LOC_Os05g35400	-	-	-	-	-	-	-	-	-	244	4	6.6	-	-	-	-	-	-
LOC_Os01g60190	-	-	-	31	2	7.2	-	-	-	87	4	7.5	173	9	30.6	108	3	12.7
LOC_Os01g52490	-	-	-	-	-	-	-	-	-	50	1	10.9	-	-	-	-	-	-
LOC_Os02g18380	-	-	-	-	-	-	-	-	-	48	1	9.5	-	-	-	-	-	-
LOC_Os01g71300	-	-	-	-	-	-	-	-	-	83	2	10.3	45	3	20.2	22	1	12
LOC_Os07g48490	-	-	-	-	-	-	-	-	-	86	2	6.4	-	-	-	72	2	5.2
LOC_Os09g29080	-	-	-	-	-	-	-	-	-	24	1	10.5	-	-	-	-	-	-
LOC_Os08g17160	-	-	-	-	-	-	-	-	-	36	1	5.2	52	1	5.2	28	1	11.4
LOC_Os04g51240	-	-	-	-	-	-	-	-	-	35	1	5.8	-	-	-	-	-	-
LOC_Os09g23730	-	-	-	36	1	6.1	-	-	-	26	1	6.1	51	2	23.5	24	1	6.1
LOC_Os02g02870	-	-	-	-	-	-	-	-	-	88	1	6.6	97	2	26.6	32	1	7.5
LOC_Os02g47600	-	-	-	-	-	-	-	-	-	55	1	5.6	-	-	-	-	-	-
LOC_Os05g28290	-	-	-	-	-	-	-	-	-	51	1	6.4	86	3	21.8	62	2	16.4
LOC_Os03g04410	-	-	-	-	-	-	-	-	-	73	4	4.5	206	9	16.6	68	3	5
LOC_Os06g14270	-	-	-	23	1	5.8	-	-	-	19	1	5.8	20	1	9.4	34	1	5.8
LOC_Os04g41300	-	-	-	-	-	-	-	-	-	13	1	3.8	-	-	-	-	-	-
LOC_Os05g34150	-	-	-	-	-	-	-	-	-	42	1	7.7	-	-	-	-	-	-
LOC_Os01g57450	-	-	-	-	-	-	-	-	-	53	1	4	-	-	-	-	-	-
LOC_Os01g44360	-	-	-	-	-	-	-	-	-	22	1	3.1	-	-	-	-	-	-
LOC_Os08g43560	79	3	13.7	78	2	8.2	-	-	-	44	1	3.1	106	2	9.6	53	1	3.1
LOC_Os07g26690	-	-	-	246	4	23.1	-	-	-	27	1	6.2	98	1	4.8	103	1	4.8
LOC_Os05g49800	54	1	2.1	73	2	6.4	-	-	-	52	2	3.6	101	4	9.5	-	-	-
LOC_Os03g34150	-	-	-	-	-	-	-	-	-	20	1	3.2	-	-	-	-	-	-
LOC_Os01g43090	-	-	-	-	-	-	-	-	-	40	1	2.6	-	-	-	-	-	-
LOC_Os02g57240	-	-	-	50	1	2.7	-	-	-	37	1	2.7	41	1	2.7	33	1	2.7
LOC_Os01g23740	-	-	-	-	-	-	-	-	-	21	1	4.3	-	-	-	33	2	8.6
LOC_Os03g57120	-	-	-	-	-	-	-	-	-	37	1	2.1	38	1	4.5	27	1	4.5
LOC_Os05g46230	-	-	-	-	-	-	-	-	-	57	1	2.5	62	2	5.8	65	3	10.7
LOC_Os08g35740	-	-	-	-	-	-	-	-	-	28	1	2.5	-	-	-	-	-	-
LOC_Os01g43540	-	-	-	-	-	-	-	-	-	15	1	2.2	26	1	3.8	-	-	-
LOC_Os02g56000	-	-	-	-	-	-	-	-	-	55	1	6.5	66	2	12.6	-	-	-
LOC_Os02g07120	-	-	-	-	-	-	-	-	-	68	3	3.9	315	12	14.5	62	4	8.9
LOC_Os04g32330	22	1	9.3	-	-	-	-	-	-	24	1	4.1	17	1	7.3	16	1	10.7
LOC_Os12g12850	-	-	-	-	-	-	-	-	-	89	2	4.8	-	-	-	-	-	-
LOC_Os12g13320	-	-	-	-	-	-	-	-	-	49	1	2.1	77	1	2.1	45	2	5.4
LOC_Os02g04700	-	-	-	-	-	-	-	-	-	46	1	2	-	-	-	-	-	-
LOC_Os01g07940	-	-	-	-	-	-	-	-	-	27	1	1.8	-	-	-	-	-	-
LOC_Os02g55140	166	4	8.7	94	2	7.7	-	-	-	63	1	2	39	2	4	-	-	-
LOC_Os05g35410	32	1	4.1	28	2	2.7	-	-	-	41	1	1.1	31	1	3.7	29	1	1.1
LOC_Os03g24220	-	-	-	-	-	-	-	-	-	33	1	1.7	87	3	6.4	-	-	-
LOC_Os01g51890	-	-	-	-	-	-	-	-	-	15	1	1.5	-	-	-	-	-	-
LOC_Os03g08830	-	-	-	-	-	-	-	-	-	25	1	2.1	-	-	-	-	-	-
LOC_Os03g22570	-	-	-	-	-	-	-	-	-	69	1	1	56	1	2.8	-	-	-
LOC_Os08g19850	-	-	-	-	-	-	-	-	-	35	1	1.2	29	2	2.4	-	-	-
LOC_Os03g17570	-	-	-	-	-	-	-	-	-	24	1	1.3	-	-	-	-	-	-
LOC_Os03g59264	-	-	-	-	-	-	-	-	-	26	1	1.5	-	-	-	-	-	-
LOC_Os06g36500	-	-	-	-	-	-	-	-	-	30	1	1	-	-	-	-	-	-
LOC_Os08g06480	-	-	-	-	-	-	-	-	-	36	1	2.3	55	2	9.2	47	2	4
LOC_Os07g04210	-	-	-	-	-	-	-	-	-	25	1	0.8	-	-	-	-	-	-
LOC_Os07g36940	-	-	-	-	-	-	-	-	-	29	1	2.8	-	-	-	-	-	-
LOC_Os12g23180	474	13	47.9	195	9	32.4	-	-	-	-	-	-	-	-	-	-	-	-
LOC_Os04g41340	167	7	30.7	-	-	-	-	-	-	-	-	-	-	-	-	-	-	-
LOC_Os12g42876	-	-	-	556	17	33.7	-	-	-	-	-	-	-	-	-	-	-	-
LOC_Os01g37110	25	1	2.8	31	1	2.8	-	-	-	-	-	-	-	-	-	-	-	-
LOC_Os11g06720	-	-	-	200	5	69.6	-	-	-	-	-	-	-	-	-	-	-	-
LOC_Os08g04280	-	-	-	-	-	-	-	-	-	-	-	-	39	3	8.4	-	-	-
LOC_Os07g12170	-	-	-	-	-	-	-	-	-	-	-	-	105	4	28.3	-	-	-
LOC_Os08g34210	140	7	17.6	82	2	15.4	-	-	-	-	-	-	-	-	-	-	-	-
LOC_Os06g15990	76	2	5.1	108	4	14.6	-	-	-	-	-	-	-	-	-	-	-	-
LOC_Os07g09060	-	-	-	-	-	-	-	-	-	-	-	-	101	2	5.4	-	-	-
LOC_Os01g49890	-	-	-	-	-	-	-	-	-	-	-	-	43	1	2.1	22	1	2.1
LOC_Os12g04440	-	-	-	-	-	-	-	-	-	-	-	-	56	2	6.3	-	-	-
LOC_Os04g53230	568	12	45.6	397	9	37	-	-	-	-	-	-	-	-	-	-	-	-
LOC_Os03g18810	-	-	-	40	1	4.3	-	-	-	-	-	-	-	-	-	-	-	-
LOC_Os07g01760	406	12	52.4	101	3	21.6	-	-	-	-	-	-	-	-	-	-	-	-
LOC_Os08g39300	261	7	35.1	219	8	32.3	-	-	-	-	-	-	-	-	-	-	-	-
LOC_Os08g41990	79	2	6.9	240	7	21.3	-	-	-	-	-	-	-	-	-	-	-	-
LOC_Os02g55420	79	1	3.1	123	3	7.4	-	-	-	-	-	-	42	2	6.8	54	1	3.5
LOC_Os07g42600	-	-	-	-	-	-	-	-	-	-	-	-	30	1	7.7	-	-	-
LOC_Os07g49400	75	2	16.3	136	4	33.1	-	-	-	-	-	-	125	6	40.6	98	5	31.1
LOC_Os02g34810	49	1	11.9	-	-	-	-	-	-	-	-	-	19	1	3.6	-	-	-
LOC_Os03g03910	496	13	54.9	326	11	33.7	-	-	-	-	-	-	-	-	-	-	-	-
LOC_Os02g02400	58	2	13.4	319	11	38	-	-	-	-	-	-	-	-	-	-	-	-
LOC_Os12g14070	-	-	-	252	5	11.2	-	-	-	-	-	-	-	-	-	-	-	-
LOC_Os04g35180	-	-	-	28	1	15.5	-	-	-	-	-	-	-	-	-	-	-	-
LOC_Os02g08490	-	-	-	52	2	2.6	-	-	-	-	-	-	-	-	-	-	-	-
LOC_Os09g29840	-	-	-	14	1	5	-	-	-	-	-	-	-	-	-	-	-	-
LOC_Os05g23740	372	9	16.5	279	7	17	-	-	-	-	-	-	-	-	-	-	-	-
LOC_Os01g62290	129	5	10	-	-	-	-	-	-	-	-	-	-	-	-	-	-	-
LOC_Os12g17910	107	3	9.9	605	17	41.3	-	-	-	-	-	-	-	-	-	150	4	8.7
LOC_Os08g39140	17	1	1.9	214	8	14.9	-	-	-	-	-	-	925	28	51.8	690	22	44.2
LOC_Os09g30418	-	-	-	-	-	-	-	-	-	-	-	-	1064	32	43.9	-	-	-
LOC_Os03g60620	-	-	-	269	9	17.6	-	-	-	-	-	-	789	22	42.7	572	14	36.7
LOC_Os03g16860	-	-	-	-	-	-	-	-	-	-	-	-	594	19	38.5	-	-	-
LOC_Os09g31486	-	-	-	-	-	-	-	-	-	-	-	-	51	4	9.2	-	-	-
LOC_Os12g32986	-	-	-	-	-	-	-	-	-	-	-	-	75	4	10.6	-	-	-
LOC_Os03g44620	-	-	-	-	-	-	-	-	-	-	-	-	31	2	9.4	-	-	-
LOC_Os07g30790	-	-	-	-	-	-	-	-	-	-	-	-	29	1	12.3	20	1	9.9
LOC_Os08g36150	-	-	-	-	-	-	-	-	-	-	-	-	17	1	5.9	27	1	5.9
LOC_Os05g46290	-	-	-	-	-	-	-	-	-	-	-	-	60	1	3.1	-	-	-
LOC_Os03g50250	-	-	-	-	-	-	-	-	-	-	-	-	40	1	4.6	-	-	-
LOC_Os06g39718	-	-	-	50	1	22.7	-	-	-	-	-	-	-	-	-	-	-	-
LOC_Os04g16772	-	-	-	34	1	12.7	-	-	-	-	-	-	-	-	-	-	-	-
LOC_Os04g16782	-	-	-	21	1	17.2	-	-	-	-	-	-	-	-	-	-	-	-
LOC_Os01g57956	-	-	-	45	1	15.4	-	-	-	-	-	-	-	-	-	-	-	-
LOC_Os10g21314	-	-	-	33	1	16	-	-	-	-	-	-	-	-	-	-	-	-
LOC_Os04g16832	-	-	-	56	1	8.8	-	-	-	-	-	-	-	-	-	-	-	-
LOC_Os02g24576	-	-	-	52	2	5.1	-	-	-	-	-	-	-	-	-	-	-	-
LOC_Os02g43600	-	-	-	69	1	4.3	-	-	-	-	-	-	-	-	-	-	-	-
LOC_Os04g16856	137	3	23.1	-	-	-	-	-	-	-	-	-	-	-	-	-	-	-
LOC_Os04g16738	64	3	17.4	-	-	-	-	-	-	-	-	-	-	-	-	-	-	-
LOC_Os04g16822	22	1	8.7	-	-	-	-	-	-	-	-	-	-	-	-	-	-	-
LOC_Os06g39716	36	1	4.9	40	1	4.9	-	-	-	-	-	-	-	-	-	-	-	-
LOC_Os10g34710	-	-	-	23	1	3.4	-	-	-	-	-	-	-	-	-	-	-	-
LOC_Os03g48140	-	-	-	-	-	-	-	-	-	-	-	-	28	1	3.9	-	-	-
LOC_Os01g45190	-	-	-	-	-	-	-	-	-	-	-	-	118	4	11.6	-	-	-
LOC_Os07g10250	-	-	-	-	-	-	-	-	-	-	-	-	31	1	5.2	-	-	-
LOC_Os07g44620	-	-	-	-	-	-	-	-	-	-	-	-	-	-	-	34	1	4.5
LOC_Os05g13950	-	-	-	-	-	-	-	-	-	-	-	-	-	-	-	30	2	6.2
LOC_Os07g40580	-	-	-	-	-	-	-	-	-	-	-	-	77	2	33.8	-	-	-
LOC_Os10g32970	-	-	-	-	-	-	-	-	-	-	-	-	20	1	6.8	-	-	-
LOC_Os01g73880	-	-	-	-	-	-	-	-	-	-	-	-	59	1	5.7	16	1	5.7
LOC_Os03g08450	-	-	-	-	-	-	-	-	-	-	-	-	35	1	9.3	30	1	3.5
LOC_Os07g12110	-	-	-	-	-	-	-	-	-	-	-	-	49	1	5	51	1	8.2
LOC_Os11g02450	-	-	-	24	1	3.9	-	-	-	-	-	-	-	-	-	-	-	-
LOC_Os02g38210	547	12	39.8	553	16	42.2	-	-	-	-	-	-	-	-	-	-	-	-
LOC_Os12g35630	329	12	18.3	424	16	20.5	-	-	-	-	-	-	-	-	-	-	-	-
LOC_Os04g45490	80	2	4.8	132	4	9.5	-	-	-	-	-	-	-	-	-	-	-	-
LOC_Os03g63410	-	-	-	-	-	-	-	-	-	-	-	-	75	3	12.6	-	-	-
LOC_Os04g20220	-	-	-	-	-	-	-	-	-	-	-	-	33	2	3.3	18	1	3.3
LOC_Os06g40600	-	-	-	-	-	-	-	-	-	-	-	-	75	3	6.6	46	1	3.1
LOC_Os06g29180	-	-	-	35	1	7.4	-	-	-	-	-	-	-	-	-	-	-	-
LOC_Os02g01150	452	14	51.4	158	6	16.2	-	-	-	-	-	-	-	-	-	-	-	-
LOC_Os03g03720	1120	16	51.1	1098	24	48.9	-	-	-	-	-	-	-	-	-	-	-	-
LOC_Os04g38600	1344	14	48.4	1049	25	46	-	-	-	-	-	-	-	-	-	-	-	-
LOC_Os05g41640	1097	21	58.5	869	22	55	-	-	-	-	-	-	-	-	-	53	2	15.1
LOC_Os10g42100	-	-	-	-	-	-	-	-	-	-	-	-	-	-	-	70	1	4.6
LOC_Os03g14450	-	-	-	-	-	-	-	-	-	-	-	-	570	14	58.4	265	10	46.3
LOC_Os09g36450	382	9	49	404	9	37.2	-	-	-	-	-	-	40	2	10.5	-	-	-
LOC_Os07g08340	-	-	-	-	-	-	-	-	-	-	-	-	81	1	3.5	-	-	-
LOC_Os04g16680	673	15	41.8	388	15	36.7	-	-	-	-	-	-	-	-	-	-	-	-
LOC_Os11g07020	1145	16	52.1	1137	29	51.3	-	-	-	-	-	-	-	-	-	-	-	-
LOC_Os06g40640	433	11	41.9	337	10	50.1	-	-	-	-	-	-	-	-	-	-	-	-
LOC_Os01g64660	184	6	21.8	42	1	2.9	-	-	-	-	-	-	-	-	-	-	-	-
LOC_Os06g12630	89	2	15.8	-	-	-	-	-	-	-	-	-	-	-	-	-	-	-
LOC_Os03g04260	77	1	15.6	-	-	-	-	-	-	-	-	-	-	-	-	-	-	-
LOC_Os10g38700	70	1	10.4	-	-	-	-	-	-	-	-	-	-	-	-	-	-	-
LOC_Os10g38710	33	1	3.9	37	1	7.7	-	-	-	-	-	-	-	-	-	-	-	-
LOC_Os03g12510	-	-	-	-	-	-	-	-	-	-	-	-	106	4	23.7	38	2	17.2
LOC_Os02g25940	-	-	-	25	1	7.8	-	-	-	-	-	-	-	-	-	-	-	-
LOC_Os05g02300	98	1	12.8	-	-	-	-	-	-	-	-	-	-	-	-	-	-	-
LOC_Os01g05610	126	3	22.9	193	4	34.6	-	-	-	-	-	-	129	5	43.1	173	5	47.7
LOC_Os02g25910	-	-	-	-	-	-	-	-	-	-	-	-	40	1	4.3	-	-	-
LOC_Os08g33190	-	-	-	-	-	-	-	-	-	-	-	-	22	1	7.4	-	-	-
LOC_Os03g56280	434	10	44.1	186	7	36.2	-	-	-	-	-	-	-	-	-	-	-	-
LOC_Os12g02310	-	-	-	67	2	23.1	-	-	-	-	-	-	-	-	-	-	-	-
LOC_Os11g02424	-	-	-	88	2	16.9	-	-	-	-	-	-	-	-	-	-	-	-
LOC_Os10g36170	-	-	-	18	1	8.8	-	-	-	-	-	-	-	-	-	-	-	-
LOC_Os11g02350	-	-	-	45	1	10.7	-	-	-	-	-	-	-	-	-	-	-	-
LOC_Os03g14654	-	-	-	21	1	4.4	-	-	-	-	-	-	-	-	-	-	-	-
LOC_Os02g44320	103	3	25	76	2	17.2	-	-	-	-	-	-	-	-	-	-	-	-
LOC_Os04g52260	77	2	25.3	25	1	6.5	-	-	-	-	-	-	-	-	-	-	-	-
LOC_Os03g26820	103	2	16.3	92	2	24.7	-	-	-	-	-	-	-	-	-	-	-	-
LOC_Os11g02369	41	1	11.9	-	-	-	-	-	-	-	-	-	-	-	-	-	-	-
LOC_Os01g60740	-	-	-	-	-	-	-	-	-	-	-	-	-	-	-	35	1	23
LOC_Os06g49770	-	-	-	-	-	-	-	-	-	-	-	-	15	1	9.6	-	-	-
LOC_Os11g37890	-	-	-	27	1	4.9	-	-	-	-	-	-	-	-	-	-	-	-
LOC_Os07g11110	285	7	26.5	215	6	26.5	-	-	-	-	-	-	-	-	-	-	-	-
LOC_Os05g01970	60	1	10.9	-	-	-	-	-	-	-	-	-	-	-	-	-	-	-
LOC_Os12g36194	103	3	26.4	35	2	18.6	-	-	-	-	-	-	-	-	-	-	-	-
LOC_Os07g30970	106	3	22.8	99	3	22.8	-	-	-	-	-	-	63	2	26.8	-	-	-
LOC_Os05g51700	-	-	-	-	-	-	-	-	-	-	-	-	43	1	4.2	-	-	-
LOC_Os05g45030	-	-	-	34	1	8.5	-	-	-	-	-	-	-	-	-	-	-	-
LOC_Os08g44770	-	-	-	75	4	40.8	-	-	-	-	-	-	-	-	-	-	-	-
LOC_Os08g06100	-	-	-	206	6	29.9	-	-	-	-	-	-	-	-	-	-	-	-
LOC_Os03g60509	-	-	-	73	3	24.5	-	-	-	-	-	-	-	-	-	-	-	-
LOC_Os05g31750	-	-	-	173	4	20.7	-	-	-	-	-	-	-	-	-	-	-	-
LOC_Os11g42550	-	-	-	54	2	18.2	-	-	-	-	-	-	-	-	-	-	-	-
LOC_Os03g53800	-	-	-	184	7	17	-	-	-	-	-	-	-	-	-	-	-	-
LOC_Os07g31720	-	-	-	77	2	32.4	-	-	-	-	-	-	-	-	-	-	-	-
LOC_Os06g18670	-	-	-	65	5	21.4	-	-	-	-	-	-	-	-	-	-	-	-
LOC_Os01g47780	-	-	-	101	3	8.1	-	-	-	-	-	-	-	-	-	-	-	-
LOC_Os05g02520	-	-	-	138	3	14.8	-	-	-	-	-	-	-	-	-	-	-	-
LOC_Os06g02780	-	-	-	86	4	9.3	-	-	-	-	-	-	-	-	-	-	-	-
LOC_Os11g42500	-	-	-	75	2	15.8	-	-	-	-	-	-	-	-	-	-	-	-
LOC_Os04g47220	-	-	-	105	3	10.1	-	-	-	-	-	-	-	-	-	-	-	-
LOC_Os04g48110	-	-	-	28	1	3.8	-	-	-	-	-	-	-	-	-	-	-	-
LOC_Os07g33660	-	-	-	71	1	7.6	-	-	-	-	-	-	-	-	-	-	-	-
LOC_Os02g07230	-	-	-	88	2	7	-	-	-	-	-	-	-	-	-	-	-	-
LOC_Os03g01910	-	-	-	26	1	10.2	-	-	-	-	-	-	-	-	-	-	-	-
LOC_Os08g34150	-	-	-	37	1	9.5	-	-	-	-	-	-	-	-	-	-	-	-
ChrSy.fgenesh.	-	-	-	32	1	4.4	-	-	-	-	-	-	-	-	-	-	-	-
LOC_Os04g45070	-	-	-	23	1	26.7	-	-	-	-	-	-	-	-	-	-	-	-
LOC_Os11g02440	-	-	-	25	1	5.6	-	-	-	-	-	-	-	-	-	-	-	-
LOC_Os07g01660	-	-	-	18	1	4.4	-	-	-	-	-	-	-	-	-	-	-	-
LOC_Os01g12260	-	-	-	50	1	7.8	-	-	-	-	-	-	-	-	-	-	-	-
LOC_Os02g03330	-	-	-	31	1	6	-	-	-	-	-	-	-	-	-	-	-	-
LOC_Os02g10080	-	-	-	23	1	4.3	-	-	-	-	-	-	-	-	-	-	-	-
LOC_Os03g60090	-	-	-	71	2	4.4	-	-	-	-	-	-	-	-	-	-	-	-
LOC_Os01g01650	-	-	-	70	1	6.6	-	-	-	-	-	-	-	-	-	-	-	-
LOC_Os12g14440	-	-	-	29	1	7.5	-	-	-	-	-	-	-	-	-	-	-	-
LOC_Os01g03860	-	-	-	25	1	4.9	-	-	-	-	-	-	-	-	-	-	-	-
LOC_Os03g13730	-	-	-	34	1	5.2	-	-	-	-	-	-	-	-	-	-	-	-
LOC_Os05g38230	-	-	-	22	1	5.7	-	-	-	-	-	-	-	-	-	-	-	-
LOC_Os02g15660	-	-	-	79	2	5.5	-	-	-	-	-	-	-	-	-	-	-	-
LOC_Os05g51530	-	-	-	41	1	4.1	-	-	-	-	-	-	-	-	-	-	-	-
LOC_Os04g57510	-	-	-	16	1	4.3	-	-	-	-	-	-	-	-	-	-	-	-
LOC_Os05g25890	-	-	-	35	1	1.2	-	-	-	-	-	-	-	-	-	-	-	-
LOC_Os09g27420	-	-	-	35	1	1.8	-	-	-	-	-	-	-	-	-	-	-	-
LOC_Os07g08970	-	-	-	20	1	4.6	-	-	-	-	-	-	-	-	-	-	-	-
LOC_Os06g48640	-	-	-	73	1	3.3	-	-	-	-	-	-	-	-	-	-	-	-
LOC_Os03g50350	-	-	-	22	1	1.5	-	-	-	-	-	-	-	-	-	-	-	-
LOC_Os04g59494	-	-	-	18	1	1	-	-	-	-	-	-	-	-	-	-	-	-
LOC_Os07g23990	-	-	-	62	1	1.7	-	-	-	-	-	-	-	-	-	-	-	-
LOC_Os03g22190	-	-	-	28	1	3.2	-	-	-	-	-	-	-	-	-	-	-	-
LOC_Os08g29170	362	8	37.9	127	4	16.2	-	-	-	-	-	-	-	-	-	-	-	-
LOC_Os06g15400	93	3	10.9	63	3	10.3	-	-	-	-	-	-	-	-	-	-	-	-
LOC_Os01g74650	321	7	31.5	318	9	33.8	-	-	-	-	-	-	-	-	-	-	-	-
LOC_Os12g38170	256	4	27.5	95	2	16.7	-	-	-	-	-	-	-	-	-	-	-	-
LOC_Os11g02389	157	2	23.3	89	2	23.3	-	-	-	-	-	-	-	-	-	-	-	-
LOC_Os03g61090	57	2	52.9	-	-	-	-	-	-	-	-	-	-	-	-	-	-	-
LOC_Os05g15770	188	5	18.9	242	7	21.2	-	-	-	-	-	-	-	-	-	-	-	-
LOC_Os05g22614	242	7	20.4	176	4	16.6	-	-	-	-	-	-	-	-	-	-	-	-
LOC_Os08g35760	211	3	18.8	103	3	8	-	-	-	-	-	-	-	-	-	-	-	-
LOC_Os05g48630	52	2	15.5	69	3	15.5	-	-	-	-	-	-	-	-	-	-	-	-
LOC_Os05g01920	15	1	11.3	-	-	-	-	-	-	-	-	-	-	-	-	-	-	-
LOC_Os10g21230	33	1	8.6	20	1	8.6	-	-	-	-	-	-	-	-	-	-	-	-
LOC_Os11g38260	142	3	12.2	56	1	9.3	-	-	-	-	-	-	-	-	-	-	-	-
LOC_Os05g10210	186	3	17.7	-	-	-	-	-	-	-	-	-	-	-	-	-	-	-
LOC_Os10g41400	59	3	11	60	2	15.2	-	-	-	-	-	-	-	-	-	-	-	-
LOC_Os12g38640	96	2	12.6	-	-	-	-	-	-	-	-	-	-	-	-	-	-	-
LOC_Os06g06290	99	4	10.9	-	-	-	-	-	-	-	-	-	-	-	-	-	-	-
LOC_Os02g52940	117	3	11.2	100	2	8	-	-	-	-	-	-	-	-	-	-	-	-
LOC_Os02g49870	42	2	7.9	-	-	-	-	-	-	-	-	-	-	-	-	-	-	-
LOC_Os02g48480	40	1	18.8	41	1	24.8	-	-	-	-	-	-	-	-	-	-	-	-
LOC_Os06g45820	151	6	15.2	185	5	14.8	-	-	-	-	-	-	-	-	-	-	-	-
LOC_Os10g35810	80	2	8.5	-	-	-	-	-	-	-	-	-	-	-	-	-	-	-
LOC_Os09g34140	56	1	9.2	-	-	-	-	-	-	-	-	-	-	-	-	-	-	-
LOC_Os02g49680	101	3	16.3	78	2	10.9	-	-	-	-	-	-	-	-	-	-	-	-
LOC_Os01g01340	76	1	8.6	-	-	-	-	-	-	-	-	-	-	-	-	-	-	-
LOC_Os03g20100	111	3	7.7	183	5	17.4	-	-	-	-	-	-	-	-	-	-	-	-
LOC_Os08g14440	86	2	10.6	55	1	6.7	-	-	-	-	-	-	-	-	-	-	-	-
LOC_Os11g31900	64	1	8.8	60	1	15.5	-	-	-	-	-	-	-	-	-	-	-	-
LOC_Os10g42299	41	2	7.3	-	-	-	-	-	-	-	-	-	-	-	-	-	-	-
LOC_Os07g28610	29	1	12.6	-	-	-	-	-	-	-	-	-	-	-	-	-	-	-
LOC_Os01g55570	55	1	9.9	30	1	9.9	-	-	-	-	-	-	-	-	-	-	-	-
LOC_Os07g01020	55	2	8.8	39	1	7.5	-	-	-	-	-	-	-	-	-	-	-	-
LOC_Os10g18340	22	1	10.9	26	1	10.9	-	-	-	-	-	-	-	-	-	-	-	-
LOC_Os01g72950	47	1	13.4	43	1	13.4	-	-	-	-	-	-	-	-	-	-	-	-
LOC_Os10g37180	44	1	10.4	87	2	10.4	-	-	-	-	-	-	-	-	-	-	-	-
LOC_Os04g36760	23	1	14.9	-	-	-	-	-	-	-	-	-	-	-	-	-	-	-
LOC_Os05g33280	46	2	7.8	-	-	-	-	-	-	-	-	-	-	-	-	-	-	-
LOC_Os01g05080	79	1	7.1	66	1	7.1	-	-	-	-	-	-	-	-	-	-	-	-
LOC_Os01g13210	49	1	15.2	39	1	8.8	-	-	-	-	-	-	-	-	-	-	-	-
LOC_Os02g52260	27	1	3.4	-	-	-	-	-	-	-	-	-	-	-	-	-	-	-
LOC_Os04g08836	24	1	4.3	-	-	-	-	-	-	-	-	-	-	-	-	-	-	-
LOC_Os01g03310	45	1	5.2	-	-	-	-	-	-	-	-	-	-	-	-	-	-	-
LOC_Os06g49110	36	2	10.1	57	1	7	-	-	-	-	-	-	-	-	-	-	-	-
LOC_Os06g51029	78	3	7	-	-	-	-	-	-	-	-	-	-	-	-	-	-	-
LOC_Os02g15750	72	2	8.2	-	-	-	-	-	-	-	-	-	-	-	-	-	-	-
LOC_Os03g21370	56	1	11.2	24	1	24.8	-	-	-	-	-	-	-	-	-	-	-	-
LOC_Os11g48110	113	3	5	-	-	-	-	-	-	-	-	-	-	-	-	-	-	-
LOC_Os09g10750	69	1	4.2	-	-	-	-	-	-	-	-	-	-	-	-	-	-	-
LOC_Os05g33510	34	1	4.8	-	-	-	-	-	-	-	-	-	-	-	-	-	-	-
LOC_Os09g36040	33	1	3.5	-	-	-	-	-	-	-	-	-	-	-	-	-	-	-
LOC_Os01g74450	28	1	6.3	-	-	-	-	-	-	-	-	-	-	-	-	-	-	-
LOC_Os03g02590	55	1	11.4	55	1	4.6	-	-	-	-	-	-	-	-	-	-	-	-
LOC_Os03g16950	61	1	5.7	-	-	-	-	-	-	-	-	-	-	-	-	-	-	-
LOC_Os02g03010	58	1	2.9	56	1	2.9	-	-	-	-	-	-	-	-	-	-	-	-
LOC_Os02g32460	36	1	9.1	47	1	5.5	-	-	-	-	-	-	-	-	-	-	-	-
LOC_Os01g03340	32	1	6.8	22	1	3.6	-	-	-	-	-	-	-	-	-	-	-	-
LOC_Os07g37310	15	1	5.9	-	-	-	-	-	-	-	-	-	-	-	-	-	-	-
LOC_Os10g35370	50	1	6.9	118	3	13.9	-	-	-	-	-	-	-	-	-	-	-	-
LOC_Os02g41860	21	1	4.8	-	-	-	-	-	-	-	-	-	-	-	-	-	-	-
LOC_Os01g25484	106	2	5.9	-	-	-	-	-	-	-	-	-	-	-	-	-	-	-
LOC_Os01g09540	92	1	3	65	1	11.6	-	-	-	-	-	-	-	-	-	-	-	-
LOC_Os03g53860	79	2	5.9	-	-	-	-	-	-	-	-	-	-	-	-	-	-	-
LOC_Os02g58790	40	1	2.8	-	-	-	-	-	-	-	-	-	-	-	-	-	-	-
LOC_Os08g41460	30	1	3.3	36	1	3.3	-	-	-	-	-	-	-	-	-	-	-	-
LOC_Os03g64020	79	1	3.1	-	-	-	-	-	-	-	-	-	-	-	-	-	-	-
LOC_Os03g21900	51	1	2.3	42	2	11.8	-	-	-	-	-	-	-	-	-	-	-	-
LOC_Os08g43190	47	1	2.5	-	-	-	-	-	-	-	-	-	-	-	-	-	-	-
LOC_Os09g39390	46	1	2.3	-	-	-	-	-	-	-	-	-	-	-	-	-	-	-
LOC_Os07g04990	31	1	2.7	-	-	-	-	-	-	-	-	-	-	-	-	-	-	-
LOC_Os04g57590	26	1	5.7	-	-	-	-	-	-	-	-	-	-	-	-	-	-	-
LOC_Os04g02050	20	1	2.5	-	-	-	-	-	-	-	-	-	-	-	-	-	-	-
LOC_Os01g13770	70	1	2.2	35	1	2.2	-	-	-	-	-	-	-	-	-	-	-	-
LOC_Os09g23540	42	1	2.3	-	-	-	-	-	-	-	-	-	-	-	-	-	-	-
LOC_Os01g45750	37	1	2.4	43	1	2.4	-	-	-	-	-	-	-	-	-	-	-	-
LOC_Os04g16732	35	1	5.6	-	-	-	-	-	-	-	-	-	-	-	-	-	-	-
LOC_Os12g42820	30	1	2.2	-	-	-	-	-	-	-	-	-	-	-	-	-	-	-
LOC_Os06g39344	30	1	3	-	-	-	-	-	-	-	-	-	-	-	-	-	-	-
LOC_Os01g48990	26	1	11.7	-	-	-	-	-	-	-	-	-	-	-	-	-	-	-
LOC_Os03g52460	34	1	1.6	-	-	-	-	-	-	-	-	-	-	-	-	-	-	-
LOC_Os04g58710	20	1	3.9	-	-	-	-	-	-	-	-	-	-	-	-	-	-	-
LOC_Os01g67120	49	1	2.4	-	-	-	-	-	-	-	-	-	-	-	-	-	-	-
LOC_Os07g04060	28	1	1.3	-	-	-	-	-	-	-	-	-	-	-	-	-	-	-
LOC_Os02g09150	18	1	5.5	132	2	4.5	-	-	-	-	-	-	-	-	-	-	-	-
LOC_Os11g03280	28	1	1.1	-	-	-	-	-	-	-	-	-	-	-	-	-	-	-
LOC_Os11g30000	15	1	1.2	-	-	-	-	-	-	-	-	-	-	-	-	-	-	-
LOC_Os07g45180	27	1	1.4	25	1	1.4	-	-	-	-	-	-	-	-	-	-	-	-
LOC_Os02g54610	-	-	-	-	-	-	-	-	-	-	-	-	-	-	-	16	1	32.6
LOC_Os01g64670	-	-	-	-	-	-	-	-	-	-	-	-	-	-	-	64	2	13.7
LOC_Os01g15310	-	-	-	-	-	-	-	-	-	-	-	-	-	-	-	33	1	15.6
LOC_Os11g41080	-	-	-	-	-	-	-	-	-	-	-	-	-	-	-	28	1	6.4
LOC_Os07g07530	-	-	-	-	-	-	-	-	-	-	-	-	-	-	-	26	1	6
LOC_Os06g37240	-	-	-	-	-	-	-	-	-	-	-	-	-	-	-	27	1	5.2
LOC_Os05g37970	-	-	-	-	-	-	-	-	-	-	-	-	-	-	-	34	1	5.8
LOC_Os03g50340	-	-	-	-	-	-	-	-	-	-	-	-	-	-	-	71	6	5.2
LOC_Os09g22240	-	-	-	-	-	-	-	-	-	-	-	-	-	-	-	24	1	4.9
LOC_Os04g33210	34	1	5.5	-	-	-	-	-	-	-	-	-	-	-	-	60	2	3.8
LOC_Os10g01080	-	-	-	-	-	-	-	-	-	-	-	-	-	-	-	31	1	10.2
LOC_Os09g23160	-	-	-	-	-	-	-	-	-	-	-	-	-	-	-	69	1	5.1
LOC_Os02g52780	-	-	-	-	-	-	-	-	-	-	-	-	-	-	-	28	1	2.8
LOC_Os03g55280	-	-	-	-	-	-	-	-	-	-	-	-	-	-	-	57	1	11.2
LOC_Os08g23180	-	-	-	-	-	-	-	-	-	-	-	-	-	-	-	50	1	2.9
LOC_Os02g03100	-	-	-	-	-	-	-	-	-	-	-	-	-	-	-	32	1	3.4
LOC_Os11g02270	-	-	-	-	-	-	-	-	-	-	-	-	-	-	-	24	1	5.9
LOC_Os03g53080	-	-	-	19	1	4.8	-	-	-	-	-	-	-	-	-	20	1	3.6
LOC_Os08g12820	-	-	-	-	-	-	-	-	-	-	-	-	-	-	-	52	2	4.1
LOC_Os05g44710	-	-	-	-	-	-	-	-	-	-	-	-	-	-	-	33	1	6.2
LOC_Os06g50490	-	-	-	-	-	-	-	-	-	-	-	-	-	-	-	26	1	6.1
LOC_Os01g02960	-	-	-	-	-	-	-	-	-	-	-	-	-	-	-	21	1	3
LOC_Os07g46770	-	-	-	-	-	-	-	-	-	-	-	-	-	-	-	30	1	1.5
LOC_Os02g10330	-	-	-	-	-	-	-	-	-	-	-	-	-	-	-	17	1	2.7
LOC_Os10g15210	-	-	-	-	-	-	-	-	-	-	-	-	-	-	-	30	1	4.1
LOC_Os11g41110	-	-	-	-	-	-	-	-	-	-	-	-	-	-	-	26	1	1.3
LOC_Os12g36380	-	-	-	-	-	-	-	-	-	-	-	-	-	-	-	23	1	1.2
LOC_Os10g25780	-	-	-	-	-	-	-	-	-	-	-	-	-	-	-	18	1	2.2
LOC_Os01g59620	-	-	-	-	-	-	-	-	-	-	-	-	-	-	-	17	1	4.8
LOC_Os05g51760	-	-	-	-	-	-	-	-	-	-	-	-	-	-	-	31	1	1.2
LOC_Os10g28580	-	-	-	-	-	-	-	-	-	-	-	-	-	-	-	26	1	1
LOC_Os06g45830	-	-	-	-	-	-	-	-	-	-	-	-	-	-	-	20	1	2.7
LOC_Os04g51290	-	-	-	-	-	-	-	-	-	-	-	-	-	-	-	20	1	4.5
LOC_Os01g51410	289	10	14.4	186	5	9.2	-	-	-	-	-	-	-	-	-	29	1	3.1
LOC_Os07g49500	-	-	-	-	-	-	-	-	-	-	-	-	-	-	-	34	1	3
LOC_Os06g27880	-	-	-	-	-	-	-	-	-	-	-	-	-	-	-	27	1	2
LOC_Os01g15690	-	-	-	-	-	-	-	-	-	-	-	-	-	-	-	18	1	2.9
LOC_Os12g38140	-	-	-	-	-	-	-	-	-	-	-	-	240	5	61.6	66	2	32.9
LOC_Os04g02670	-	-	-	-	-	-	-	-	-	-	-	-	63	1	26.9	-	-	-
LOC_Os05g34540	-	-	-	-	-	-	-	-	-	-	-	-	132	8	35.5	103	4	19.3
LOC_Os08g42000	-	-	-	-	-	-	-	-	-	-	-	-	49	2	13.9	40	1	6.6
LOC_Os06g05880	-	-	-	25	1	14.5	-	-	-	-	-	-	76	2	24.4	22	1	14.5
LOC_Os10g30640	-	-	-	-	-	-	-	-	-	-	-	-	69	4	26.3	33	1	3.7
LOC_Os07g06590	36	1	8.6	32	1	8.6	-	-	-	-	-	-	152	2	15.8	96	2	15.8
LOC_Os02g51750	-	-	-	-	-	-	-	-	-	-	-	-	108	4	23.6	36	1	11.8
LOC_Os05g06500	-	-	-	-	-	-	-	-	-	-	-	-	82	2	12.6	78	2	12.6
LOC_Os12g31330	-	-	-	-	-	-	-	-	-	-	-	-	21	1	15.2	-	-	-
LOC_Os01g05140	-	-	-	-	-	-	-	-	-	-	-	-	36	1	13.2	-	-	-
LOC_Os01g23620	-	-	-	-	-	-	-	-	-	-	-	-	58	2	19.7	-	-	-
LOC_Os06g11800	-	-	-	-	-	-	-	-	-	-	-	-	94	3	17.4	-	-	-
LOC_Os02g18410	-	-	-	52	1	10.8	-	-	-	-	-	-	68	2	16.4	64	2	18.5
LOC_Os05g24970	-	-	-	-	-	-	-	-	-	-	-	-	41	1	9.4	35	1	9.4
LOC_Os06g08080	-	-	-	-	-	-	-	-	-	-	-	-	147	6	9.6	105	3	6.4
LOC_Os03g18590	-	-	-	-	-	-	-	-	-	-	-	-	66	3	12.4	39	2	12.9
LOC_Os05g42230	-	-	-	-	-	-	-	-	-	-	-	-	40	2	21.3	-	-	-
LOC_Os03g32302	-	-	-	23	1	12.9	-	-	-	-	-	-	29	1	19.4	21	1	12.9
LOC_Os07g25970	-	-	-	-	-	-	-	-	-	-	-	-	25	1	5.6	24	1	5.6
LOC_Os03g56790	-	-	-	-	-	-	-	-	-	-	-	-	55	1	11	-	-	-
LOC_Os02g02960	-	-	-	-	-	-	-	-	-	-	-	-	37	1	21.7	32	1	8.6
LOC_Os07g46010	-	-	-	-	-	-	-	-	-	-	-	-	22	1	4.7	-	-	-
LOC_Os02g51710	-	-	-	-	-	-	-	-	-	-	-	-	52	1	4.7	48	1	8.8
LOC_Os04g36859	-	-	-	-	-	-	-	-	-	-	-	-	27	1	4.7	-	-	-
LOC_Os06g22960	58	1	4.4	160	3	10.9	-	-	-	-	-	-	69	1	8.1	69	1	10.9
LOC_Os06g27410	-	-	-	-	-	-	-	-	-	-	-	-	27	1	3.2	-	-	-
LOC_Os04g34100	-	-	-	-	-	-	-	-	-	-	-	-	23	1	4.3	-	-	-
LOC_Os04g51910	-	-	-	-	-	-	-	-	-	-	-	-	91	3	5.2	-	-	-
LOC_Os01g09560	-	-	-	45	1	1.6	-	-	-	-	-	-	54	2	7.1	-	-	-
LOC_Os02g58340	-	-	-	-	-	-	-	-	-	-	-	-	61	3	7.1	77	2	7.4
LOC_Os08g44860	19	1	2	19	1	2	-	-	-	-	-	-	30	2	9.6	-	-	-
LOC_Os03g59610	-	-	-	-	-	-	-	-	-	-	-	-	29	1	22.4	-	-	-
LOC_Os06g02370	-	-	-	-	-	-	-	-	-	-	-	-	78	2	3.9	51	2	5.5
LOC_Os05g15600	-	-	-	-	-	-	-	-	-	-	-	-	19	1	6.2	19	1	2.3
LOC_Os03g18510	-	-	-	-	-	-	-	-	-	-	-	-	60	1	22.1	-	-	-
LOC_Os09g10600	-	-	-	-	-	-	-	-	-	-	-	-	49	1	7	-	-	-
LOC_Os07g09750	-	-	-	-	-	-	-	-	-	-	-	-	39	1	5.2	-	-	-
LOC_Os07g41820	-	-	-	28	1	3.3	-	-	-	-	-	-	36	1	3.3	24	1	3.3
LOC_Os02g58650	-	-	-	-	-	-	-	-	-	-	-	-	31	1	4.5	-	-	-
LOC_Os07g04280	-	-	-	-	-	-	-	-	-	-	-	-	29	1	7.9	26	1	3
LOC_Os11g48080	-	-	-	-	-	-	-	-	-	-	-	-	28	1	6.9	-	-	-
LOC_Os09g33480	-	-	-	-	-	-	-	-	-	-	-	-	63	1	3.3	-	-	-
LOC_Os01g16290	-	-	-	-	-	-	-	-	-	-	-	-	53	2	8.9	26	1	3.2
LOC_Os12g42980	29	1	7.4	-	-	-	-	-	-	-	-	-	48	1	6.6	-	-	-
LOC_Os05g05700	-	-	-	-	-	-	-	-	-	-	-	-	42	2	3.2	-	-	-
LOC_Os03g45320	-	-	-	-	-	-	-	-	-	-	-	-	40	1	2.5	-	-	-
LOC_Os11g03470	-	-	-	-	-	-	-	-	-	-	-	-	33	1	6	-	-	-
LOC_Os09g29310	-	-	-	-	-	-	-	-	-	-	-	-	23	1	6.1	-	-	-
LOC_Os02g01030	-	-	-	-	-	-	-	-	-	-	-	-	47	1	3.7	-	-	-
LOC_Os02g06410	-	-	-	-	-	-	-	-	-	-	-	-	28	1	2.1	28	1	2.1
LOC_Os04g31070	-	-	-	-	-	-	-	-	-	-	-	-	26	1	13.8	-	-	-
LOC_Os03g48260	-	-	-	-	-	-	-	-	-	-	-	-	24	1	3.9	-	-	-
LOC_Os01g27880	-	-	-	-	-	-	-	-	-	-	-	-	20	1	4.7	-	-	-
LOC_Os07g03070	-	-	-	-	-	-	-	-	-	-	-	-	45	1	2.8	-	-	-
LOC_Os01g43030	-	-	-	-	-	-	-	-	-	-	-	-	41	2	3.9	-	-	-
LOC_Os05g06540	43	1	1.9	33	1	1.9	-	-	-	-	-	-	30	1	4.2	-	-	-
LOC_Os04g38060	-	-	-	-	-	-	-	-	-	-	-	-	24	1	4.6	21	1	5.8
LOC_Os04g30130	-	-	-	-	-	-	-	-	-	-	-	-	19	1	10	-	-	-
LOC_Os09g36740	-	-	-	-	-	-	-	-	-	-	-	-	13	1	6.2	16	1	3.9
LOC_Os01g23610	-	-	-	-	-	-	-	-	-	-	-	-	49	1	3	-	-	-
LOC_Os05g46560	-	-	-	-	-	-	-	-	-	-	-	-	39	1	1.5	62	1	2.2
LOC_Os05g24601	-	-	-	-	-	-	-	-	-	-	-	-	30	1	6.5	-	-	-
LOC_Os07g47500	-	-	-	-	-	-	-	-	-	-	-	-	30	1	4.6	-	-	-
LOC_Os01g03760	-	-	-	-	-	-	-	-	-	-	-	-	24	1	4.9	-	-	-
LOC_Os10g37110	-	-	-	-	-	-	-	-	-	-	-	-	22	1	5.7	-	-	-
LOC_Os02g18660	-	-	-	-	-	-	-	-	-	-	-	-	17	1	5	-	-	-
LOC_Os02g41630	-	-	-	454	14	31.8	-	-	-	-	-	-	57	1	6.1	-	-	-
LOC_Os03g60460	-	-	-	-	-	-	-	-	-	-	-	-	55	1	3.3	28	1	1.5
LOC_Os11g45840	-	-	-	-	-	-	-	-	-	-	-	-	28	1	1.6	-	-	-
LOC_Os05g14940	-	-	-	-	-	-	-	-	-	-	-	-	28	1	4.7	-	-	-
LOC_Os08g02440	-	-	-	-	-	-	-	-	-	-	-	-	24	1	2.6	-	-	-
LOC_Os02g01740	-	-	-	-	-	-	-	-	-	-	-	-	22	3	3.1	49	2	3
LOC_Os08g30810	-	-	-	-	-	-	-	-	-	-	-	-	53	1	2.7	20	1	2.4
LOC_Os06g51410	-	-	-	-	-	-	-	-	-	-	-	-	38	1	3.5	28	1	5.2
LOC_Os03g30510	-	-	-	-	-	-	-	-	-	-	-	-	33	1	4.1	-	-	-
LOC_Os05g49180	-	-	-	-	-	-	-	-	-	-	-	-	31	1	4	16	1	2.7
LOC_Os10g35380	-	-	-	-	-	-	-	-	-	-	-	-	29	1	1.4	-	-	-
LOC_Os05g03400	-	-	-	-	-	-	-	-	-	-	-	-	27	1	2.3	26	1	2.2
LOC_Os01g48610	-	-	-	-	-	-	-	-	-	-	-	-	21	1	3.7	-	-	-
LOC_Os08g43060	-	-	-	-	-	-	-	-	-	-	-	-	16	1	3.5	-	-	-
LOC_Os01g56140	-	-	-	-	-	-	-	-	-	-	-	-	60	1	4.6	-	-	-
LOC_Os06g38760	-	-	-	-	-	-	-	-	-	-	-	-	26	1	2	-	-	-
LOC_Os09g04890	-	-	-	-	-	-	-	-	-	-	-	-	26	1	2.3	-	-	-
LOC_Os01g42330	-	-	-	-	-	-	-	-	-	-	-	-	19	1	2.1	-	-	-
LOC_Os02g04970	-	-	-	-	-	-	-	-	-	-	-	-	46	1	2	-	-	-
LOC_Os05g11110	-	-	-	-	-	-	-	-	-	-	-	-	34	1	2.9	-	-	-
LOC_Os11g12730	-	-	-	-	-	-	-	-	-	-	-	-	22	1	1.6	-	-	-
LOC_Os02g48620	-	-	-	-	-	-	-	-	-	-	-	-	19	1	1.8	-	-	-
LOC_Os05g05860	-	-	-	-	-	-	-	-	-	-	-	-	14	1	1.3	-	-	-
LOC_Os03g14400	-	-	-	-	-	-	-	-	-	-	-	-	16	1	1.8	-	-	-
LOC_Os06g01390	-	-	-	30	1	3	-	-	-	-	-	-	-	-	-	-	-	-
LOC_Os10g35030	418	10	37.3	204	4	13.3	-	-	-	-	-	-	-	-	-	-	-	-
LOC_Os09g27830	-	-	-	-	-	-	-	-	-	-	-	-	21	1	9.5	-	-	-
LOC_Os06g43570	-	-	-	42	1	5.7	-	-	-	-	-	-	-	-	-	-	-	-
LOC_Os02g42320	-	-	-	-	-	-	-	-	-	-	-	-	-	-	-	22	1	6.7
LOC_Os09g33986	-	-	-	-	-	-	-	-	-	-	-	-	115	5	25.4	78	3	16.4
LOC_Os06g04800	-	-	-	-	-	-	-	-	-	-	-	-	87	4	22	68	3	15
LOC_Os06g06030	-	-	-	-	-	-	-	-	-	-	-	-	87	3	11.6	32	1	5.1
LOC_Os02g08520	-	-	-	-	-	-	-	-	-	-	-	-	67	1	15	-	-	-
LOC_Os03g26970	-	-	-	-	-	-	-	-	-	-	-	-	15	1	20.4	-	-	-
LOC_Os01g18210	-	-	-	36	1	10.1	-	-	-	-	-	-	-	-	-	-	-	-
LOC_Os05g01270	230	6	32	238	7	34.8	-	-	-	-	-	-	-	-	-	-	-	-
LOC_Os02g52290	-	-	-	-	-	-	-	-	-	-	-	-	65	2	30.4	57	1	44.6
LOC_Os09g39780	-	-	-	-	-	-	-	-	-	-	-	-	73	2	13.4	74	2	16.8
LOC_Os01g22370	-	-	-	199	6	18.8	-	-	-	-	-	-	-	-	-	-	-	-
LOC_Os02g14440	536	8	42.4	-	-	-	-	-	-	-	-	-	-	-	-	-	-	-
LOC_Os04g51300	155	3	10.8	111	3	8.5	-	-	-	-	-	-	-	-	-	-	-	-
LOC_Os10g02040	96	3	16.4	51	3	14	-	-	-	-	-	-	-	-	-	-	-	-
LOC_Os05g04380	127	3	16.4	263	6	28.1	-	-	-	-	-	-	-	-	-	-	-	-
LOC_Os01g73170	58	3	12.5	120	4	18.6	-	-	-	-	-	-	-	-	-	-	-	-
LOC_Os04g59150	32	2	7.8	40	2	10.7	-	-	-	-	-	-	-	-	-	-	-	-
LOC_Os06g08670	50	1	8.5	-	-	-	-	-	-	-	-	-	-	-	-	-	-	-
LOC_Os07g48040	20	1	16.9	-	-	-	-	-	-	-	-	-	-	-	-	-	-	-
LOC_Os04g59260	-	-	-	-	-	-	-	-	-	-	-	-	158	4	21.9	100	3	11.8
LOC_Os02g44500	-	-	-	-	-	-	-	-	-	-	-	-	45	1	3.4	-	-	-
LOC_Os02g14160	-	-	-	41	1	3.1	-	-	-	-	-	-	40	1	5.3	24	1	5.3
LOC_Os04g53640	-	-	-	-	-	-	-	-	-	-	-	-	17	1	5.4	-	-	-
LOC_Os06g09610	112	3	20	110	3	20	-	-	-	-	-	-	-	-	-	-	-	-
LOC_Os02g09940	78	2	12.9	100	3	17.8	-	-	-	-	-	-	-	-	-	-	-	-
LOC_Os01g61380	-	-	-	-	-	-	-	-	-	-	-	-	-	-	-	54	3	10.6
LOC_Os03g57220	678	16	59.1	469	15	47.4	-	-	-	-	-	-	-	-	-	-	-	-
LOC_Os07g05820	478	14	49.3	321	12	40.7	-	-	-	-	-	-	-	-	-	-	-	-
LOC_Os03g16050	276	6	25.4	133	5	18.2	-	-	-	-	-	-	-	-	-	-	-	-
LOC_Os01g57962	-	-	-	588	16	16.6	-	-	-	-	-	-	-	-	-	-	-	-
LOC_Os02g51080	-	-	-	194	4	16.2	-	-	-	-	-	-	-	-	-	-	-	-
LOC_Os03g20700	-	-	-	302	11	9.8	-	-	-	-	-	-	-	-	-	-	-	-
LOC_Os01g57570	-	-	-	48	1	5.9	-	-	-	-	-	-	-	-	-	-	-	-
LOC_Os03g36540	-	-	-	61	2	13	-	-	-	-	-	-	-	-	-	-	-	-
LOC_Os12g42230	-	-	-	31	1	8.2	-	-	-	-	-	-	-	-	-	-	-	-
LOC_Os12g17600	1061	14	76.6	900	40	76.6	-	-	-	-	-	-	-	-	-	-	-	-
LOC_Os10g21268	3747	27	59.3	3507	152	58.7	-	-	-	-	-	-	-	-	-	-	-	-
LOC_Os01g45274	830	19	67.6	663	22	63.6	-	-	-	-	-	-	-	-	-	-	-	-
LOC_Os10g21266	2546	26	74.7	1804	59	68.7	-	-	-	-	-	-	-	-	-	-	-	-
LOC_Os11g47970	1472	26	63.3	1297	36	54.1	-	-	-	-	-	-	-	-	-	-	-	-
LOC_Os07g04840	494	13	59.8	474	12	57.9	-	-	-	-	-	-	-	-	-	-	-	-
LOC_Os03g39610	627	9	49.8	532	13	49	-	-	-	-	-	-	-	-	-	-	-	-
LOC_Os04g16740	1791	21	54.2	1569	44	46.9	-	-	-	-	-	-	-	-	-	-	-	-
LOC_Os01g31690	624	16	62.2	494	17	55.6	-	-	-	-	-	-	-	-	-	-	-	-
LOC_Os07g46460	3892	61	54.4	2250	63	47.7	-	-	-	-	-	-	-	-	-	-	-	-
LOC_Os01g64960	424	10	38.1	389	12	38.1	-	-	-	-	-	-	-	-	-	-	-	-
LOC_Os06g46436	200	5	61.7	172	5	54.3	-	-	-	-	-	-	-	-	-	-	-	-
LOC_Os08g44680	446	8	64	353	12	53.2	-	-	-	-	-	-	-	-	-	-	-	-
LOC_Os04g16848	113	2	38.4	59	3	42.5	-	-	-	-	-	-	-	-	-	-	-	-
LOC_Os12g10580	1992	13	31.4	1728	72	31.4	-	-	-	-	-	-	-	-	-	-	-	-
LOC_Os04g38410	418	10	53.6	236	6	40.1	-	-	-	-	-	-	-	-	-	-	-	-
LOC_Os07g36080	362	7	45.6	317	9	41.5	-	-	-	-	-	-	-	-	-	-	-	-
LOC_Os09g17740	504	7	44.2	435	11	43.4	-	-	-	-	-	-	-	-	-	-	-	-
LOC_Os07g37240	435	11	41.4	284	8	32.8	-	-	-	-	-	-	-	-	-	-	-	-
LOC_Os06g39708	1555	13	33.5	1070	31	30.9	-	-	-	-	-	-	-	-	-	-	-	-
LOC_Os02g47020	594	13	60	357	12	38	-	-	-	-	-	-	-	-	-	-	-	-
LOC_Os06g39728	207	4	37.3	193	4	37.3	-	-	-	-	-	-	-	-	-	-	-	-
LOC_Os04g56400	615	14	61.7	326	15	43.9	-	-	-	-	-	-	-	-	-	-	-	-
LOC_Os08g10020	175	4	23.7	97	4	23.7	-	-	-	-	-	-	-	-	-	-	-	-
LOC_Os07g37550	501	6	46.6	417	9	41	-	-	-	-	-	-	-	-	-	-	-	-
LOC_Os10g21212	962	12	27.7	771	20	24.5	-	-	-	-	-	-	-	-	-	-	-	-
LOC_Os04g16748	217	6	40.4	180	6	40.4	-	-	-	-	-	-	-	-	-	-	-	-
LOC_Os11g13890	503	7	38.9	372	9	47.3	-	-	-	-	-	-	-	-	-	-	-	-
LOC_Os01g52240	422	5	43.4	441	11	43.4	-	-	-	-	-	-	-	-	-	-	-	-
LOC_Os03g56670	276	7	34.3	196	7	34.3	-	-	-	-	-	-	-	-	-	-	-	-
LOC_Os01g65902	269	11	52.8	209	11	45.9	-	-	-	-	-	-	-	-	-	-	-	-
LOC_Os02g24632	821	12	31.5	702	19	27.5	-	-	-	-	-	-	-	-	-	-	-	-
LOC_Os03g17070	254	7	43.1	156	4	25.6	-	-	-	-	-	-	-	-	-	-	-	-
LOC_Os12g08770	195	5	39.6	168	4	36.9	-	-	-	-	-	-	-	-	-	-	-	-
LOC_Os02g24634	1305	8	28.9	1021	23	24.1	-	-	-	-	-	-	-	-	-	-	-	-
LOC_Os06g02980	248	5	47.3	210	5	24.6	-	-	-	-	-	-	-	-	-	-	-	-
LOC_Os07g32880	455	10	34.4	408	11	34.4	-	-	-	-	-	-	-	-	-	-	-	-
LOC_Os02g10390	281	6	39.4	222	6	26.8	-	-	-	-	-	-	-	-	-	-	-	-
LOC_Os07g08030	286	8	45	132	3	11.8	-	-	-	-	-	-	-	-	-	-	-	-
LOC_Os06g21590	219	6	17	144	5	17	-	-	-	-	-	-	-	-	-	-	-	-
LOC_Os04g16770	704	9	26.3	597	18	26.3	-	-	-	-	-	-	-	-	-	-	-	-
LOC_Os08g01380	236	4	64.7	66	2	17.3	-	-	-	-	-	-	-	-	-	-	-	-
LOC_Os01g58000	102	4	59.9	130	2	28.5	-	-	-	-	-	-	-	-	-	-	-	-
LOC_Os09g30340	98	4	25.5	83	4	22	-	-	-	-	-	-	-	-	-	-	-	-
LOC_Os07g25430	213	4	60.4	122	3	43	-	-	-	-	-	-	-	-	-	-	-	-
LOC_Os02g01340	346	10	35.6	242	7	25.3	-	-	-	-	-	-	-	-	-	-	-	-
LOC_Os01g57942	320	5	30.2	285	5	23.3	-	-	-	-	-	-	-	-	-	-	-	-
LOC_Os06g01850	295	9	37.3	244	7	30.9	-	-	-	-	-	-	-	-	-	-	-	-
LOC_Os03g21560	120	4	22.4	112	2	13.9	-	-	-	-	-	-	-	-	-	-	-	-
LOC_Os07g38960	234	4	28.1	201	6	28.1	-	-	-	-	-	-	-	-	-	-	-	-
LOC_Os07g05480	119	2	18.8	141	4	45.9	-	-	-	-	-	-	-	-	-	-	-	-
LOC_Os07g37030	202	5	43.1	191	5	43.1	-	-	-	-	-	-	-	-	-	-	-	-
LOC_Os10g21248	935	13	26.2	-	-	-	-	-	-	-	-	-	-	-	-	-	-	-
LOC_Os02g51470	155	4	19.3	71	2	13.2	-	-	-	-	-	-	-	-	-	-	-	-
LOC_Os01g57964	384	11	17.6	322	16	15.1	-	-	-	-	-	-	-	-	-	-	-	-
LOC_Os03g07300	132	3	31.8	86	3	22.3	-	-	-	-	-	-	-	-	-	-	-	-
LOC_Os12g23200	26	2	15.4	-	-	-	-	-	-	-	-	-	-	-	-	-	-	-
LOC_Os02g37060	68	1	10.1	-	-	-	-	-	-	-	-	-	-	-	-	-	-	-
LOC_Os01g19740	27	1	24.2	-	-	-	-	-	-	-	-	-	-	-	-	-	-	-
LOC_Os06g01210	40	1	20.8	26	1	15.6	-	-	-	-	-	-	-	-	-	-	-	-
LOC_Os04g33830	21	1	6.3	-	-	-	-	-	-	-	-	-	-	-	-	-	-	-
LOC_Os03g36750	110	2	12.8	33	1	5	-	-	-	-	-	-	-	-	-	-	-	-
LOC_Os09g07570	34	1	4.8	-	-	-	-	-	-	-	-	-	-	-	-	-	-	-
LOC_Os08g39430	30	1	4.9	-	-	-	-	-	-	-	-	-	-	-	-	-	-	-
LOC_Os08g25900	59	1	4	45	1	4	-	-	-	-	-	-	-	-	-	-	-	-
LOC_Os02g22260	71	1	4.2	-	-	-	-	-	-	-	-	-	-	-	-	-	-	-
LOC_Os07g37250	16	1	5.2	22	1	5.2	-	-	-	-	-	-	-	-	-	-	-	-
LOC_Os01g17170	93	1	2.9	202	5	15.2	-	-	-	-	-	-	-	-	-	-	-	-
LOC_Os05g33570	64	2	4.3	-	-	-	-	-	-	-	-	-	-	-	-	-	-	-
LOC_Os08g33820	248	6	54.9	228	7	41.8	-	-	-	-	-	-	-	-	-	27	1	12.3
LOC_Os04g58200	-	-	-	53	1	2.8	-	-	-	-	-	-	-	-	-	50	1	7.8
LOC_Os04g33460	-	-	-	-	-	-	-	-	-	-	-	-	40	2	25.9	-	-	-
LOC_Os09g33500	-	-	-	-	-	-	-	-	-	-	-	-	26	1	2.9	-	-	-
LOC_Os01g09320	-	-	-	-	-	-	-	-	-	-	-	-	27	1	5.6	-	-	-
LOC_Os01g47800	-	-	-	-	-	-	-	-	-	-	-	-	15	1	4.4	-	-	-
LOC_Os01g59090	24	1	9.2	-	-	-	-	-	-	-	-	-	-	-	-	-	-	-
LOC_Os01g54240	-	-	-	-	-	-	-	-	-	-	-	-	16	1	3.4	-	-	-
LOC_Os12g34108	20	1	4.7	27	1	4.7	-	-	-	-	-	-	-	-	-	-	-	-
LOC_Os01g41610	-	-	-	-	-	-	-	-	-	-	-	-	69	2	29.5	30	1	8.2
LOC_Os12g34018	-	-	-	42	1	5.8	-	-	-	-	-	-	42	2	14.8	28	1	11
LOC_Os03g50540	-	-	-	-	-	-	-	-	-	-	-	-	68	4	12.7	26	1	5.5
LOC_Os06g43850	-	-	-	-	-	-	-	-	-	-	-	-	19	1	19.1	-	-	-
LOC_Os02g03860	-	-	-	-	-	-	-	-	-	-	-	-	47	1	4.2	59	2	21.3
LOC_Os03g31134	-	-	-	52	2	2.3	-	-	-	-	-	-	-	-	-	-	-	-
LOC_Os02g53610	-	-	-	28	1	4	-	-	-	-	-	-	-	-	-	-	-	-
LOC_Os06g23240	26	1	3.8	-	-	-	-	-	-	-	-	-	-	-	-	-	-	-
LOC_Os12g04250	27	1	7.1	25	1	10.3	-	-	-	-	-	-	-	-	-	-	-	-
LOC_Os10g18560	18	1	1	-	-	-	-	-	-	-	-	-	-	-	-	-	-	-
LOC_Os04g26530	-	-	-	23	1	4	-	-	-	-	-	-	25	1	4	23	1	4
LOC_Os09g36680	-	-	-	169	6	32.9	-	-	-	-	-	-	-	-	-	-	-	-
LOC_Os09g36700	-	-	-	30	1	3.5	-	-	-	-	-	-	-	-	-	-	-	-
LOC_Os11g29190	-	-	-	190	5	27.6	-	-	-	-	-	-	-	-	-	-	-	-
LOC_Os02g57670	-	-	-	129	4	22.5	-	-	-	-	-	-	-	-	-	-	-	-
LOC_Os02g02130	-	-	-	27	1	20.2	-	-	-	-	-	-	-	-	-	-	-	-
LOC_Os03g55930	-	-	-	96	2	8.1	-	-	-	-	-	-	-	-	-	-	-	-
LOC_Os02g24612	-	-	-	119	2	8.5	-	-	-	-	-	-	-	-	-	-	-	-
LOC_Os02g04460	-	-	-	75	2	8.5	-	-	-	-	-	-	-	-	-	-	-	-
LOC_Os01g69950	-	-	-	19	1	5.6	-	-	-	-	-	-	-	-	-	-	-	-
LOC_Os03g03020	-	-	-	42	1	6.7	-	-	-	-	-	-	-	-	-	-	-	-
LOC_Os03g15870	-	-	-	83	1	6.2	-	-	-	-	-	-	-	-	-	-	-	-
LOC_Os08g06040	30	1	20.3	33	1	19.5	-	-	-	-	-	-	-	-	-	-	-	-
LOC_Os01g60790	47	1	6.8	54	1	18	-	-	-	-	-	-	-	-	-	-	-	-
LOC_Os06g02510	78	1	11.3	73	1	11.3	-	-	-	-	-	-	-	-	-	-	-	-
LOC_Os06g46930	72	1	5.8	-	-	-	-	-	-	-	-	-	-	-	-	-	-	-
LOC_Os03g05980	59	1	4.6	50	2	18.5	-	-	-	-	-	-	-	-	-	-	-	-
LOC_Os03g62630	69	1	4.1	75	1	4.1	-	-	-	-	-	-	-	-	-	-	-	-
LOC_Os03g40180	35	1	3.9	37	1	3.9	-	-	-	-	-	-	-	-	-	-	-	-
LOC_Os03g17580	27	1	7.3	110	5	26.8	-	-	-	-	-	-	-	-	-	-	-	-
LOC_Os03g21940	23	1	12.5	19	1	8.7	-	-	-	-	-	-	-	-	-	-	-	-
LOC_Os03g38260	19	1	11.7	16	1	7.8	-	-	-	-	-	-	-	-	-	-	-	-
LOC_Os03g59310	38	1	11.3	43	1	6.9	-	-	-	-	-	-	-	-	-	-	-	-
LOC_Os03g34040	25	1	6.4	31	2	6.1	-	-	-	-	-	-	-	-	-	-	-	-
LOC_Os05g32220	28	1	2.5	114	3	11.1	-	-	-	-	-	-	-	-	-	-	-	-
LOC_Os02g01560	-	-	-	-	-	-	-	-	-	-	-	-	-	-	-	175	10	41.9
LOC_Os05g06770	-	-	-	-	-	-	-	-	-	-	-	-	-	-	-	200	5	46.5
LOC_Os02g01332	-	-	-	65	2	16.7	-	-	-	-	-	-	-	-	-	162	3	34.4
LOC_Os01g54870	-	-	-	-	-	-	-	-	-	-	-	-	-	-	-	58	2	20.2
LOC_Os11g11390	-	-	-	-	-	-	-	-	-	-	-	-	-	-	-	79	2	25.9
LOC_Os01g62350	-	-	-	-	-	-	-	-	-	-	-	-	-	-	-	48	1	8.2
LOC_Os02g14059	-	-	-	-	-	-	-	-	-	-	-	-	178	6	33.5	152	5	30.8
LOC_Os03g56241	-	-	-	-	-	-	-	-	-	-	-	-	76	2	37.5	28	1	17.9
LOC_Os11g05562	-	-	-	-	-	-	-	-	-	-	-	-	68	3	30.6	49	2	38.9
LOC_Os02g28810	-	-	-	-	-	-	-	-	-	-	-	-	245	5	30.7	167	5	26.9
LOC_Os07g42450	-	-	-	-	-	-	-	-	-	-	-	-	288	7	34.4	311	6	27.9
LOC_Os02g54470	-	-	-	-	-	-	-	-	-	-	-	-	32	2	17.9	24	2	14.3
LOC_Os07g08660	-	-	-	-	-	-	-	-	-	-	-	-	80	2	18.8	-	-	-
LOC_Os01g64090	-	-	-	58	2	12.2	-	-	-	-	-	-	77	3	23.1	83	4	25.2
LOC_Os01g73160	-	-	-	-	-	-	-	-	-	-	-	-	60	2	22.3	83	3	22.3
LOC_Os05g27940	-	-	-	-	-	-	-	-	-	-	-	-	35	2	19.8	29	1	19.8
LOC_Os07g26740	-	-	-	-	-	-	-	-	-	-	-	-	27	1	9.5	15	1	9.5
LOC_Os02g48660	-	-	-	-	-	-	-	-	-	-	-	-	19	1	4.9	-	-	-
LOC_Os02g18550	-	-	-	-	-	-	-	-	-	-	-	-	86	2	11.9	-	-	-
LOC_Os05g41110	-	-	-	-	-	-	-	-	-	-	-	-	38	1	24.8	-	-	-
LOC_Os07g43810	-	-	-	96	3	9.8	-	-	-	-	-	-	-	-	-	-	-	-
LOC_Os09g10760	-	-	-	33	1	4.1	-	-	-	-	-	-	-	-	-	-	-	-
LOC_Os08g44290	-	-	-	29	1	3.3	-	-	-	-	-	-	-	-	-	-	-	-
LOC_Os07g06450	-	-	-	30	1	3.2	-	-	-	-	-	-	-	-	-	-	-	-
LOC_Os02g54700	-	-	-	-	-	-	-	-	-	-	-	-	88	3	11.8	-	-	-
LOC_Os05g04850	-	-	-	-	-	-	-	-	-	-	-	-	54	1	12.7	-	-	-
LOC_Os06g02240	-	-	-	-	-	-	-	-	-	-	-	-	23	1	12.3	-	-	-
LOC_Os02g12850	-	-	-	-	-	-	-	-	-	-	-	-	60	1	3.8	-	-	-
LOC_Os01g42820	-	-	-	-	-	-	-	-	-	-	-	-	34	1	13.2	-	-	-
LOC_Os08g02130	-	-	-	-	-	-	-	-	-	-	-	-	28	1	3.2	-	-	-
LOC_Os01g22010	-	-	-	-	-	-	-	-	-	-	-	-	224	9	40.1	118	8	28.2
LOC_Os05g48980	-	-	-	-	-	-	-	-	-	-	-	-	101	6	26.3	-	-	-
LOC_Os03g60530	-	-	-	-	-	-	-	-	-	-	-	-	204	5	35	118	3	20.6
LOC_Os07g31370	-	-	-	-	-	-	-	-	-	-	-	-	121	4	30.8	-	-	-
LOC_Os01g62950	-	-	-	-	-	-	-	-	-	-	-	-	122	4	18.5	104	4	18.5
LOC_Os09g10940	-	-	-	-	-	-	-	-	-	-	-	-	96	4	17.7	-	-	-
LOC_Os07g44040	-	-	-	-	-	-	-	-	-	-	-	-	106	3	18.6	-	-	-
LOC_Os01g51700	-	-	-	-	-	-	-	-	-	-	-	-	26	2	15.5	-	-	-
LOC_Os12g08730	214	6	34.3	67	1	6.4	-	-	-	-	-	-	-	-	-	-	-	-
LOC_Os08g15204	-	-	-	-	-	-	-	-	-	-	-	-	-	-	-	26	1	5.2
LOC_Os02g48290	-	-	-	-	-	-	-	-	-	-	-	-	57	2	16	72	2	17.2
LOC_Os01g37832	-	-	-	-	-	-	-	-	-	-	-	-	60	1	7.4	-	-	-
LOC_Os01g59150	-	-	-	235	6	14.5	-	-	-	-	-	-	-	-	-	-	-	-
LOC_Os03g51600	-	-	-	225	7	20.2	-	-	-	-	-	-	647	21	63.6	-	-	-
LOC_Os06g46000	-	-	-	-	-	-	-	-	-	-	-	-	786	22	70.4	803	23	67.5
LOC_Os03g56810	-	-	-	-	-	-	-	-	-	-	-	-	658	20	62.8	-	-	-
LOC_Os03g13170	-	-	-	172	6	40.3	-	-	-	-	-	-	-	-	-	-	-	-
LOC_Os09g27930	101	2	30.7	-	-	-	-	-	-	-	-	-	-	-	-	-	-	-
LOC_Os04g58800	-	-	-	-	-	-	-	-	-	-	-	-	-	-	-	29	1	7.4
LOC_Os09g12570	-	-	-	-	-	-	-	-	-	-	-	-	79	2	16.9	-	-	-
LOC_Os07g25420	-	-	-	-	-	-	-	-	-	-	-	-	112	3	22.5	77	3	13.1
LOC_Os02g11050	-	-	-	-	-	-	-	-	-	-	-	-	69	4	18.4	51	3	14.9
LOC_Os01g68950	-	-	-	-	-	-	-	-	-	-	-	-	19	1	21	-	-	-
LOC_Os12g01520	-	-	-	-	-	-	-	-	-	-	-	-	297	8	12.9	-	-	-
LOC_Os02g10640	-	-	-	-	-	-	-	-	-	-	-	-	51	2	11.3	56	2	9
LOC_Os02g54340	-	-	-	-	-	-	-	-	-	-	-	-	60	2	24.2	-	-	-
LOC_Os04g48770	-	-	-	-	-	-	-	-	-	-	-	-	25	1	11.7	-	-	-
LOC_Os01g36930	-	-	-	-	-	-	-	-	-	-	-	-	26	1	4.2	29	1	3.6
LOC_Os12g30540	-	-	-	-	-	-	-	-	-	-	-	-	46	2	6	-	-	-
LOC_Os01g08200	-	-	-	-	-	-	-	-	-	-	-	-	35	1	5.7	24	2	4.2
LOC_Os07g06950	-	-	-	-	-	-	-	-	-	-	-	-	16	1	3.5	-	-	-
LOC_Os11g38650	-	-	-	61	1	2.7	-	-	-	-	-	-	-	-	-	-	-	-
LOC_Os03g55070	-	-	-	91	2	8.3	-	-	-	-	-	-	255	6	20.6	186	6	19.6
LOC_Os02g34510	24	1	10.8	34	1	10.8	-	-	-	-	-	-	-	-	-	-	-	-
LOC_Os06g45120	-	-	-	-	-	-	-	-	-	-	-	-	80	2	4.4	77	5	15.2
LOC_Os10g32880	-	-	-	-	-	-	-	-	-	-	-	-	56	2	4.8	28	1	3.2
LOC_Os07g09000	-	-	-	-	-	-	-	-	-	-	-	-	37	1	3.1	-	-	-
LOC_Os03g43890	-	-	-	-	-	-	-	-	-	-	-	-	27	1	3.7	-	-	-
LOC_Os02g49090	-	-	-	-	-	-	-	-	-	-	-	-	41	2	3.3	-	-	-
LOC_Os09g39420	-	-	-	-	-	-	-	-	-	-	-	-	30	1	6.3	23	1	3.1
LOC_Os02g39160	68	1	3.4	-	-	-	-	-	-	-	-	-	-	-	-	-	-	-
LOC_Os04g32020	36	1	0.9	44	1	2	-	-	-	-	-	-	-	-	-	-	-	-
LOC_Os03g21730	32	1	3.3	-	-	-	-	-	-	-	-	-	-	-	-	-	-	-
LOC_Os04g10380	80	1	1.1	52	1	0.6	-	-	-	-	-	-	-	-	-	-	-	-
LOC_Os12g25710	-	-	-	-	-	-	-	-	-	-	-	-	-	-	-	58	4	11
LOC_Os02g06660	-	-	-	-	-	-	-	-	-	-	-	-	-	-	-	16	1	8.5
LOC_Os12g36880	-	-	-	-	-	-	-	-	-	-	-	-	-	-	-	26	1	16.5
LOC_Os06g01370	-	-	-	-	-	-	-	-	-	-	-	-	-	-	-	23	1	11.5
LOC_Os04g38880	-	-	-	-	-	-	-	-	-	-	-	-	-	-	-	26	1	12.1
LOC_Os12g38120	-	-	-	-	-	-	-	-	-	-	-	-	-	-	-	22	1	6.1
LOC_Os04g58640	-	-	-	-	-	-	-	-	-	-	-	-	-	-	-	15	1	15.3
LOC_Os12g39860	-	-	-	-	-	-	-	-	-	-	-	-	-	-	-	30	1	13.3
LOC_Os06g09679	-	-	-	271	6	35.7	-	-	-	-	-	-	-	-	-	48	1	4.8
LOC_Os09g19380	-	-	-	-	-	-	-	-	-	-	-	-	-	-	-	25	1	3.4
LOC_Os01g49200	-	-	-	-	-	-	-	-	-	-	-	-	-	-	-	29	2	4.5
LOC_Os03g07150	-	-	-	-	-	-	-	-	-	-	-	-	-	-	-	28	1	6.7
LOC_Os02g54000	-	-	-	-	-	-	-	-	-	-	-	-	-	-	-	21	1	1.8
LOC_Os06g33530	-	-	-	-	-	-	-	-	-	-	-	-	-	-	-	16	1	8.8
LOC_Os07g31310	-	-	-	-	-	-	-	-	-	-	-	-	-	-	-	39	2	2.6
LOC_Os03g11570	-	-	-	-	-	-	-	-	-	-	-	-	-	-	-	37	1	9.4
LOC_Os03g13970	-	-	-	-	-	-	-	-	-	-	-	-	-	-	-	30	1	2.7
LOC_Os10g35110	38	1	2.4	-	-	-	-	-	-	-	-	-	-	-	-	38	1	4.6
LOC_Os02g46520	-	-	-	-	-	-	-	-	-	-	-	-	-	-	-	30	1	3.8
LOC_Os04g37720	-	-	-	-	-	-	-	-	-	-	-	-	-	-	-	26	1	7.4
LOC_Os10g35720	-	-	-	-	-	-	-	-	-	-	-	-	-	-	-	101	1	3.1
LOC_Os03g21950	-	-	-	-	-	-	-	-	-	-	-	-	-	-	-	33	1	7.2
LOC_Os02g56850	-	-	-	-	-	-	-	-	-	-	-	-	-	-	-	27	1	2
LOC_Os01g68770	-	-	-	-	-	-	-	-	-	-	-	-	-	-	-	25	1	2.3
LOC_Os02g04040	-	-	-	-	-	-	-	-	-	-	-	-	-	-	-	23	1	9.3
LOC_Os09g21110	-	-	-	-	-	-	-	-	-	-	-	-	-	-	-	67	2	4.4
LOC_Os01g65790	-	-	-	-	-	-	-	-	-	-	-	-	-	-	-	22	1	4.3
LOC_Os08g44530	-	-	-	-	-	-	-	-	-	-	-	-	-	-	-	17	1	1.9
LOC_Os02g55410	-	-	-	-	-	-	-	-	-	-	-	-	-	-	-	35	1	4.8
LOC_Os05g07680	-	-	-	-	-	-	-	-	-	-	-	-	-	-	-	26	1	3.2
LOC_Os03g38980	-	-	-	-	-	-	-	-	-	-	-	-	-	-	-	23	1	1.8
LOC_Os01g14810	-	-	-	-	-	-	-	-	-	-	-	-	-	-	-	21	1	2.7
LOC_Os02g50550	-	-	-	-	-	-	-	-	-	-	-	-	-	-	-	35	1	3
LOC_Os06g31210	-	-	-	-	-	-	-	-	-	-	-	-	-	-	-	31	1	1.6
LOC_Os04g44710	-	-	-	-	-	-	-	-	-	-	-	-	-	-	-	24	1	1.1
LOC_Os08g24310	-	-	-	-	-	-	-	-	-	-	-	-	-	-	-	22	1	1
LOC_Os07g37640	-	-	-	-	-	-	-	-	-	-	-	-	-	-	-	25	1	2.5
LOC_Os03g38740	-	-	-	-	-	-	-	-	-	-	-	-	-	-	-	16	1	0.7
LOC_Os02g57640	-	-	-	-	-	-	-	-	-	-	-	-	95	3	17.2	44	1	8.2
LOC_Os04g59040	-	-	-	-	-	-	-	-	-	-	-	-	72	2	16	-	-	-
LOC_Os04g39110	-	-	-	-	-	-	-	-	-	-	-	-	22	1	9.5	25	1	23.8
LOC_Os03g63430	-	-	-	-	-	-	-	-	-	-	-	-	111	4	13.5	98	2	13.5
LOC_Os01g19450	-	-	-	81	2	3.5	-	-	-	-	-	-	130	5	11.3	48	1	2.8
LOC_Os01g22520	238	5	20.7	46	2	12.7	-	-	-	-	-	-	70	4	14.9	66	5	18.9
LOC_Os06g47600	-	-	-	-	-	-	-	-	-	-	-	-	70	2	13.1	-	-	-
LOC_Os04g40850	-	-	-	-	-	-	-	-	-	-	-	-	106	3	10.3	58	2	6.7
LOC_Os01g18070	-	-	-	-	-	-	-	-	-	-	-	-	19	2	25.9	-	-	-
LOC_Os08g09350	-	-	-	-	-	-	-	-	-	-	-	-	103	4	11.2	77	5	13.5
LOC_Os04g01290	-	-	-	-	-	-	-	-	-	-	-	-	72	3	9.9	52	2	8.7
LOC_Os01g27520	-	-	-	-	-	-	-	-	-	-	-	-	62	4	13.1	34	1	13.4
LOC_Os03g55310	-	-	-	-	-	-	-	-	-	-	-	-	56	1	18.8	38	1	11.8
LOC_Os05g01050	-	-	-	-	-	-	-	-	-	-	-	-	31	1	11.9	-	-	-
LOC_Os05g15520	-	-	-	-	-	-	-	-	-	-	-	-	33	1	6.9	24	1	17.9
LOC_Os04g47690	-	-	-	-	-	-	-	-	-	-	-	-	44	1	6.8	-	-	-
LOC_Os05g23620	-	-	-	-	-	-	-	-	-	-	-	-	28	2	7.9	21	1	12.2
LOC_Os04g58280	-	-	-	-	-	-	-	-	-	-	-	-	30	1	8.4	34	1	8.4
LOC_Os12g18880	-	-	-	-	-	-	-	-	-	-	-	-	22	1	8.1	-	-	-
LOC_Os05g38150	-	-	-	-	-	-	-	-	-	-	-	-	129	4	10.3	89	3	7.1
LOC_Os09g36830	-	-	-	-	-	-	-	-	-	-	-	-	69	1	8.6	-	-	-
LOC_Os08g02690	-	-	-	-	-	-	-	-	-	-	-	-	54	4	13.4	29	2	5.6
LOC_Os05g07890	-	-	-	-	-	-	-	-	-	-	-	-	47	1	11.1	48	1	6.7
LOC_Os04g54810	40	1	1.4	-	-	-	-	-	-	-	-	-	85	4	8	68	5	11.2
LOC_Os01g52390	-	-	-	36	1	4.7	-	-	-	-	-	-	59	2	14.5	49	3	17.6
LOC_Os07g30150	-	-	-	-	-	-	-	-	-	-	-	-	22	1	17.6	-	-	-
LOC_Os05g39310	-	-	-	-	-	-	-	-	-	-	-	-	82	3	7.8	50	3	10.6
LOC_Os11g29380	-	-	-	-	-	-	-	-	-	-	-	-	105	5	6.9	-	-	-
LOC_Os01g65380	-	-	-	-	-	-	-	-	-	-	-	-	59	3	6.9	107	3	5.1
LOC_Os03g51160	-	-	-	-	-	-	-	-	-	-	-	-	42	1	5.3	-	-	-
LOC_Os05g47470	-	-	-	-	-	-	-	-	-	-	-	-	19	1	10.4	25	1	10.4
LOC_Os07g04240	-	-	-	-	-	-	-	-	-	-	-	-	124	3	6	36	1	1.6
LOC_Os03g05260	-	-	-	-	-	-	-	-	-	-	-	-	76	1	6.7	53	1	6.7
LOC_Os10g30860	-	-	-	-	-	-	-	-	-	-	-	-	63	1	5.1	41	1	5.1
LOC_Os04g42520	-	-	-	-	-	-	-	-	-	-	-	-	49	1	16.5	20	1	15.6
LOC_Os01g69250	-	-	-	-	-	-	-	-	-	-	-	-	32	1	7.4	37	1	7.4
LOC_Os03g61990	-	-	-	-	-	-	-	-	-	-	-	-	22	1	6.8	23	1	6.8
LOC_Os08g44840	-	-	-	-	-	-	-	-	-	-	-	-	69	2	4.9	-	-	-
LOC_Os05g36000	-	-	-	-	-	-	-	-	-	-	-	-	36	1	3.7	-	-	-
LOC_Os03g61330	-	-	-	-	-	-	-	-	-	-	-	-	24	1	6.2	-	-	-
LOC_Os12g44150	-	-	-	-	-	-	-	-	-	-	-	-	75	4	9	-	-	-
LOC_Os06g02144	-	-	-	-	-	-	-	-	-	-	-	-	55	2	6.5	86	3	12.9
LOC_Os04g54440	-	-	-	-	-	-	-	-	-	-	-	-	36	2	8.7	29	2	4.1
LOC_Os07g13270	-	-	-	-	-	-	-	-	-	-	-	-	34	1	15.1	-	-	-
LOC_Os08g41290	-	-	-	-	-	-	-	-	-	-	-	-	22	1	4.2	-	-	-
LOC_Os03g53270	-	-	-	-	-	-	-	-	-	-	-	-	49	1	4	48	1	4
LOC_Os01g07960	-	-	-	-	-	-	-	-	-	-	-	-	28	1	3.9	-	-	-
LOC_Os05g48855	-	-	-	-	-	-	-	-	-	-	-	-	27	1	7.4	-	-	-
LOC_Os11g20790	-	-	-	-	-	-	-	-	-	-	-	-	15	1	12.3	-	-	-
LOC_Os02g07030	-	-	-	-	-	-	-	-	-	-	-	-	84	1	7.4	71	1	4.4
LOC_Os11g26860	-	-	-	-	-	-	-	-	-	-	-	-	50	1	18.4	-	-	-
LOC_Os01g53520	-	-	-	-	-	-	-	-	-	-	-	-	39	1	7.9	-	-	-
LOC_Os06g22070	-	-	-	-	-	-	-	-	-	-	-	-	38	1	3.3	-	-	-
LOC_Os02g36710	-	-	-	-	-	-	-	-	-	-	-	-	33	1	12.7	54	1	7.1
LOC_Os01g71990	-	-	-	-	-	-	-	-	-	-	-	-	28	1	12.7	18	1	10.2
LOC_Os07g39810	-	-	-	-	-	-	-	-	-	-	-	-	18	1	7.1	-	-	-
LOC_Os01g68720	-	-	-	-	-	-	-	-	-	-	-	-	16	1	8.9	-	-	-
LOC_Os12g38110	-	-	-	-	-	-	-	-	-	-	-	-	107	3	5.3	47	2	3
LOC_Os06g40170	-	-	-	-	-	-	-	-	-	-	-	-	87	3	5.9	-	-	-
LOC_Os07g41740	-	-	-	-	-	-	-	-	-	-	-	-	61	1	5.8	-	-	-
LOC_Os08g18110	-	-	-	-	-	-	-	-	-	-	-	-	57	1	6.6	38	1	3.5
LOC_Os04g32660	-	-	-	-	-	-	-	-	-	-	-	-	35	1	8.3	-	-	-
LOC_Os02g42290	82	3	15.8	57	2	8.4	-	-	-	-	-	-	24	1	3.4	-	-	-
LOC_Os01g15600	-	-	-	-	-	-	-	-	-	-	-	-	58	1	2.9	27	1	2.9
LOC_Os09g35970	-	-	-	-	-	-	-	-	-	-	-	-	35	1	11.7	-	-	-
LOC_Os01g07910	-	-	-	-	-	-	-	-	-	-	-	-	34	1	3.9	42	1	3.5
LOC_Os01g49690	-	-	-	-	-	-	-	-	-	-	-	-	33	1	8.6	37	1	5.3
LOC_Os08g06470	-	-	-	-	-	-	-	-	-	-	-	-	23	1	6.5	29	1	9.5
LOC_Os10g35010	-	-	-	93	1	3.2	-	-	-	-	-	-	84	2	9	-	-	-
LOC_Os09g33810	-	-	-	-	-	-	-	-	-	-	-	-	53	1	3.7	-	-	-
LOC_Os03g16110	-	-	-	-	-	-	-	-	-	-	-	-	38	1	9.9	-	-	-
LOC_Os01g50310	-	-	-	-	-	-	-	-	-	-	-	-	37	1	7.2	45	1	4
LOC_Os02g48390	-	-	-	-	-	-	-	-	-	-	-	-	27	1	8.3	22	1	10.2
LOC_Os09g32650	-	-	-	-	-	-	-	-	-	-	-	-	113	3	5.7	-	-	-
LOC_Os05g51480	-	-	-	-	-	-	-	-	-	-	-	-	110	3	7	-	-	-
LOC_Os10g22380	-	-	-	-	-	-	-	-	-	-	-	-	62	2	3.9	-	-	-
LOC_Os01g68324	-	-	-	-	-	-	-	-	-	-	-	-	42	1	5.9	29	1	2.8
LOC_Os08g44750	-	-	-	-	-	-	-	-	-	-	-	-	40	1	3.9	-	-	-
LOC_Os02g50620	-	-	-	-	-	-	-	-	-	-	-	-	40	1	14.4	-	-	-
LOC_Os09g12600	-	-	-	-	-	-	-	-	-	-	-	-	38	1	3.4	-	-	-
LOC_Os02g46962	-	-	-	-	-	-	-	-	-	-	-	-	29	1	2.3	-	-	-
LOC_Os08g15030	-	-	-	-	-	-	-	-	-	-	-	-	26	1	2.2	48	1	5.5
LOC_Os05g45660	-	-	-	-	-	-	-	-	-	-	-	-	24	1	8.2	23	2	8.2
LOC_Os02g55230	-	-	-	-	-	-	-	-	-	-	-	-	23	1	2.7	-	-	-
LOC_Os12g04640	-	-	-	-	-	-	-	-	-	-	-	-	21	1	2.7	-	-	-
LOC_Os06g40190	-	-	-	-	-	-	-	-	-	-	-	-	47	2	4.9	-	-	-
LOC_Os05g05840	-	-	-	-	-	-	-	-	-	-	-	-	71	2	7	42	1	10.7
LOC_Os04g36700	-	-	-	-	-	-	-	-	-	-	-	-	64	1	3.1	68	1	3.1
LOC_Os12g06740	-	-	-	-	-	-	-	-	-	-	-	-	44	1	4.3	-	-	-
LOC_Os03g23950	-	-	-	-	-	-	-	-	-	-	-	-	37	2	5.7	-	-	-
LOC_Os05g28190	-	-	-	-	-	-	-	-	-	-	-	-	35	1	1.9	-	-	-
LOC_Os01g60660	-	-	-	-	-	-	-	-	-	-	-	-	32	1	4.9	37	1	2.9
LOC_Os01g09010	-	-	-	-	-	-	-	-	-	-	-	-	32	1	7.4	-	-	-
LOC_Os02g08400	-	-	-	-	-	-	-	-	-	-	-	-	31	1	1.7	-	-	-
LOC_Os07g09814	-	-	-	-	-	-	-	-	-	-	-	-	26	1	2	-	-	-
LOC_Os01g50770	-	-	-	-	-	-	-	-	-	-	-	-	22	1	6.1	-	-	-
LOC_Os11g45980	-	-	-	-	-	-	-	-	-	-	-	-	20	2	3.6	-	-	-
LOC_Os01g48900	-	-	-	-	-	-	-	-	-	-	-	-	18	1	2	-	-	-
LOC_Os03g14860	-	-	-	-	-	-	-	-	-	-	-	-	16	1	3	-	-	-
LOC_Os02g50799	-	-	-	-	-	-	-	-	-	-	-	-	56	1	6.2	-	-	-
LOC_Os03g42900	-	-	-	-	-	-	-	-	-	-	-	-	54	1	2.7	49	1	5.1
LOC_Os08g01600	-	-	-	-	-	-	-	-	-	-	-	-	43	1	1.9	31	1	1.9
LOC_Os05g36120	-	-	-	-	-	-	-	-	-	-	-	-	35	1	2.5	-	-	-
LOC_Os06g08770	-	-	-	-	-	-	-	-	-	-	-	-	31	1	4	-	-	-
LOC_Os03g02540	-	-	-	-	-	-	-	-	-	-	-	-	30	1	5.9	-	-	-
LOC_Os01g62040	-	-	-	-	-	-	-	-	-	-	-	-	29	1	1.8	30	1	3.5
LOC_Os03g52840	587	17	59.5	301	9	27.5	-	-	-	-	-	-	19	1	1.8	-	-	-
LOC_Os12g42060	-	-	-	-	-	-	-	-	-	-	-	-	15	1	2.7	-	-	-
LOC_Os03g10680	-	-	-	-	-	-	-	-	-	-	-	-	15	1	3	-	-	-
LOC_Os05g45430	-	-	-	-	-	-	-	-	-	-	-	-	14	1	3.4	-	-	-
LOC_Os06g01490	-	-	-	-	-	-	-	-	-	-	-	-	72	1	3.5	-	-	-
LOC_Os04g25550	-	-	-	-	-	-	-	-	-	-	-	-	64	2	2.7	18	1	1.8
LOC_Os08g10570	-	-	-	-	-	-	-	-	-	-	-	-	48	1	6.2	-	-	-
LOC_Os05g05300	38	1	3.2	45	1	3.2	-	-	-	-	-	-	37	1	1.8	29	1	1.8
LOC_Os02g48010	-	-	-	-	-	-	-	-	-	-	-	-	30	2	6.1	-	-	-
LOC_Os04g51120	-	-	-	-	-	-	-	-	-	-	-	-	19	1	1.7	-	-	-
LOC_Os02g13970	-	-	-	-	-	-	-	-	-	-	-	-	16	1	1.9	17	1	4.6
LOC_Os01g04650	-	-	-	-	-	-	-	-	-	-	-	-	97	1	4.5	76	1	1.6
LOC_Os02g11740	-	-	-	-	-	-	-	-	-	-	-	-	46	1	5.7	-	-	-
LOC_Os01g40340	-	-	-	-	-	-	-	-	-	-	-	-	37	1	4.8	45	1	2.7
LOC_Os05g07030	-	-	-	-	-	-	-	-	-	-	-	-	33	1	4.4	28	1	2.3
LOC_Os08g01930	-	-	-	-	-	-	-	-	-	-	-	-	32	1	7.3	-	-	-
LOC_Os02g50790	-	-	-	-	-	-	-	-	-	-	-	-	31	1	5.6	-	-	-
LOC_Os02g39920	-	-	-	-	-	-	-	-	-	-	-	-	31	1	2.9	29	1	3
LOC_Os03g50450	-	-	-	-	-	-	-	-	-	-	-	-	30	1	3.8	-	-	-
LOC_Os03g37260	-	-	-	-	-	-	-	-	-	-	-	-	28	1	3.1	-	-	-
LOC_Os03g40010	-	-	-	-	-	-	-	-	-	-	-	-	26	1	7.3	-	-	-
LOC_Os04g32650	-	-	-	53	1	1.3	-	-	-	-	-	-	26	1	5.3	-	-	-
LOC_Os06g37160	-	-	-	-	-	-	-	-	-	-	-	-	25	1	2	-	-	-
LOC_Os11g07910	-	-	-	-	-	-	-	-	-	-	-	-	22	1	3.2	-	-	-
LOC_Os09g17810	-	-	-	-	-	-	-	-	-	-	-	-	22	1	2	25	1	3.3
LOC_Os02g30630	-	-	-	-	-	-	-	-	-	-	-	-	16	1	4	23	1	2.3
LOC_Os05g44310	-	-	-	-	-	-	-	-	-	-	-	-	15	1	6.2	32	1	4.2
LOC_Os03g14260	-	-	-	-	-	-	-	-	-	-	-	-	61	2	5	19	1	1.5
LOC_Os06g07210	-	-	-	-	-	-	-	-	-	-	-	-	46	1	1.2	-	-	-
LOC_Os02g04480	-	-	-	-	-	-	-	-	-	-	-	-	33	1	4.4	-	-	-
LOC_Os12g42140	-	-	-	-	-	-	-	-	-	-	-	-	27	1	2.3	29	1	1.2
LOC_Os05g50530	-	-	-	-	-	-	-	-	-	-	-	-	27	1	5.3	-	-	-
LOC_Os01g39310	-	-	-	-	-	-	-	-	-	-	-	-	27	1	4	-	-	-
LOC_Os08g25390	-	-	-	-	-	-	-	-	-	-	-	-	24	1	2.2	-	-	-
LOC_Os11g24560	-	-	-	-	-	-	-	-	-	-	-	-	17	1	2	-	-	-
LOC_Os12g01700	-	-	-	-	-	-	-	-	-	-	-	-	14	1	4.8	-	-	-
LOC_Os01g27040	-	-	-	-	-	-	-	-	-	-	-	-	50	1	2.3	-	-	-
LOC_Os05g05950	-	-	-	79	4	4.5	-	-	-	-	-	-	41	1	3.9	26	1	4
LOC_Os08g22864	-	-	-	-	-	-	-	-	-	-	-	-	41	1	1	-	-	-
LOC_Os02g05310	-	-	-	-	-	-	-	-	-	-	-	-	40	1	3.5	-	-	-
LOC_Os05g07050	-	-	-	-	-	-	-	-	-	-	-	-	39	2	2.3	-	-	-
LOC_Os03g03830	-	-	-	-	-	-	-	-	-	-	-	-	31	1	2.3	-	-	-
LOC_Os07g49520	-	-	-	-	-	-	-	-	-	-	-	-	28	1	5.4	30	1	3.4
LOC_Os03g12730	-	-	-	-	-	-	-	-	-	-	-	-	26	1	1.7	-	-	-
LOC_Os07g46790	-	-	-	-	-	-	-	-	-	-	-	-	21	1	5.4	-	-	-
LOC_Os08g27840	-	-	-	44	1	3.3	-	-	-	-	-	-	19	1	5.7	-	-	-
LOC_Os11g39730	-	-	-	-	-	-	-	-	-	-	-	-	19	1	4.1	-	-	-
LOC_Os02g44520	-	-	-	-	-	-	-	-	-	-	-	-	42	1	3.2	-	-	-
LOC_Os01g69990	-	-	-	-	-	-	-	-	-	-	-	-	37	1	0.8	-	-	-
