# Supplementary material for: DNA methylation is reconfigured at the onset of reproduction in rice shoot apical meristem
Source: Nat Commun. 2020 Aug 14;11:4079. doi: 10.1038/s41467-020-17963-2 (PMC7429860; doi:10.1038/s41467-020-17963-2)
Supplement: Supplementary file 8 — Source Data [file 41467_2020_17963_MOESM8_ESM.xlsx]

## Sheet: SupplementaryFigure1a
Supplementary Figure 1a
	Sample name	Relative expression level
	Veg #1	0.0619709
	Veg #2	0.0490551
	Veg #3	0.0787192
	Rep #1	0.944684
	Rep#2	0.796358
	Rep #3	1.25896

## Sheet: Figure5c
Figure 5c
			SAM				Fisher's Exact Test for Count Data
			high mCHH	not high mCHH	total		p-value	< 2.2e-16
	egg cell & sperm cell	high mCHH	5238	6073	11311		alternative hypothesis: true odds ratio is not equal to 1
		not high mCHH	35605	105584	141189		95 percent confidence interval:	2.459688 2.659577
		total	40843	111657	152500		sample estimates: odds ratio	2.55768
